# Supplementary material for: 5-(2,5-Dioxooxolan-3-yl)-8-methyl-3,3a,4,5-tetra­hydro-1H-naphtho­[1,2-c]furan-1,3-dione
Source: Acta Crystallogr Sect E Struct Rep Online. 2013 Jan 12;69(Pt 2):o226. doi: 10.1107/S1600536813000482 (PMC3569761; doi:10.1107/S1600536813000482)
Supplement: Supplementary file 1 [file e-69-0o226-sup1.cif]

##############################################################################
#                                                                            #
# This CIF contains the data in a paper accepted for publication in          #
# Acta Crystallographica Section E. It conforms to the requirements of       #
# Notes for Authors for Acta Crystallographica Section E, and has been       #
# peer reviewed under the auspices of the IUCr Commission on Journals.       #
#                                                                            #
# Full details of the Crystallographic Information File format               #
# are given in the paper "The Crystallographic Information File (CIF):       #
# a New Standard Archive File for Crystallography" by S. R. Hall, F. H.      #
# Allen and I. D. Brown [Acta Cryst. (1991), A47, 655-685].                  #
#                                                                            #
# The current version of the core CIF dictionary is obtainable from          #
# ftp://ftp.iucr.org/pub/cif_core.dic.                                       #
#                                                                            #
# Software is freely available for graphical display of the structure(s)     #
# in this CIF. For information consult the CIF software page                 #
# http://www.iucr.org/resources/cif/software.                                #
#                                                                            #
# This file may be used for bona fide research purposes within the           #
# scientific community so long as proper attribution is given to the journal # 
# article from which it was obtained.                                        #
#                                                                            #
##############################################################################
data_I
_audit_creation_method     SHELXL-97
_chemical_name_systematic
;
5-(2,5-Dioxooxolan-3-yl)-8-methyl-3,3a,4,5-tetrahydro-1<i>H</i>-
naphtho[1,2-<i>c</i>]furan-1,3-dione
;
_chemical_name_common     ?
_chemical_formula_moiety     'C17 H14 O6'
_chemical_formula_sum     'C17 H14 O6'
_chemical_formula_iupac     'C17 H14 O6'
_chemical_formula_weight     314.28
_chemical_melting_point     512
_symmetry_cell_setting     triclinic
_symmetry_space_group_name_H-M     'P -1'
_symmetry_space_group_name_Hall     '-P 1'
loop_
    _symmetry_equiv_pos_as_xyz
    'x, y, z'
    '-x, -y, -z'
_cell_length_a     6.6907(13)
_cell_length_b     9.166(2)
_cell_length_c     11.839(2)
_cell_angle_alpha     78.628(8)
_cell_angle_beta     78.352(9)
_cell_angle_gamma     79.054(9)
_cell_volume     688.5(2)
_cell_formula_units_Z     2
_cell_measurement_reflns_used     2461
_cell_measurement_theta_min     2.29
_cell_measurement_theta_max     27.48
_cell_measurement_temperature     173(2)
_exptl_crystal_description     plate
_exptl_crystal_colour     colourless
_exptl_crystal_size_max     0.28
_exptl_crystal_size_mid     0.22
_exptl_crystal_size_min     0.12
_exptl_crystal_density_diffrn     1.516
_exptl_crystal_density_meas     ?
_exptl_crystal_density_method     'not measured'
_exptl_crystal_F_000     328
_exptl_absorpt_coefficient_mu     0.116
_exptl_absorpt_correction_type     multi-scan
_exptl_absorpt_process_details     '(CrystalClear; Rigaku, 2008)'
_exptl_absorpt_correction_T_min     0.6801
_exptl_absorpt_correction_T_max     1.0000
_exptl_special_details     ?
_diffrn_ambient_temperature     173(2)
_diffrn_radiation_type     MoK\a
_diffrn_radiation_wavelength     0.71073
_diffrn_radiation_source     'sealed tube'
_diffrn_radiation_monochromator     graphite
_diffrn_measurement_device_type     'Rigaku Saturn724+ CCD'
_diffrn_measurement_method     '\w scans at fixed \c = 45\%'
_diffrn_detector_area_resol_mean     ?
_diffrn_reflns_number     8959
_diffrn_reflns_av_R_equivalents     0.0420
_diffrn_reflns_av_sigmaI/netI     0.0357
_diffrn_reflns_theta_min     3.15
_diffrn_reflns_theta_max     27.48
_diffrn_reflns_theta_full     27.48
_diffrn_measured_fraction_theta_max     0.995
_diffrn_measured_fraction_theta_full     0.995
_diffrn_reflns_limit_h_min     -8
_diffrn_reflns_limit_h_max     8
_diffrn_reflns_limit_k_min     -11
_diffrn_reflns_limit_k_max     11
_diffrn_reflns_limit_l_min     -15
_diffrn_reflns_limit_l_max     15
_diffrn_standards_number     ?
_diffrn_standards_interval_count     ?
_diffrn_standards_interval_time     ?
_diffrn_standards_decay_%     ?
_refine_special_details
;
Refinement of <i>F</i>^2^ against ALL reflections. The weighted <i>R</i>-factor
<i>wR</i> and goodness of fit <i>S</i> are based on <i>F</i>^2^, conventional
<i>R</i>-factors <i>R</i> are based on <i>F</i>, with <i>F</i> set to zero for
negative <i>F</i>^2^. The threshold expression of <i>F</i>^2^ >
\s(<i>F</i>^2^) is used only for calculating <i>R</i>-factors(gt) <i>etc</i>.
and is not relevant to the choice of reflections for refinement.
<i>R</i>-factors based on <i>F</i>^2^ are statistically about twice as large
as those based on <i>F</i>, and <i>R</i>- factors based on ALL data will be
even larger.
;
_reflns_number_total     3137
_reflns_number_gt     2864
_reflns_threshold_expression     I>2sigma(I)
_refine_ls_structure_factor_coef     Fsqd
_refine_ls_matrix_type     full
_refine_ls_R_factor_all     0.0499
_refine_ls_R_factor_gt     0.0456
_refine_ls_wR_factor_gt     0.1096
_refine_ls_wR_factor_ref     0.1128
_refine_ls_goodness_of_fit_ref     1.074
_refine_ls_restrained_S_all     1.074
_refine_ls_number_reflns     3137
_refine_ls_number_parameters     209
_refine_ls_number_restraints     0
_refine_ls_hydrogen_treatment     constr
_refine_ls_weighting_scheme     calc
_refine_ls_weighting_details
         'calc w=1/[\s^2^(Fo^2^)+(0.0473P)^2^+0.2684P] where P=(Fo^2^+2Fc^2^)/3'
_atom_sites_solution_hydrogens     geom
_atom_sites_solution_primary     direct
_atom_sites_solution_secondary     difmap
_refine_ls_shift/su_max     0.000
_refine_ls_shift/su_mean     0.000
_refine_diff_density_max     0.320
_refine_diff_density_min     -0.217
_refine_ls_extinction_method     none
_refine_ls_extinction_coef     ?
loop_
    _atom_type_symbol
    _atom_type_description
    _atom_type_scat_dispersion_real
    _atom_type_scat_dispersion_imag
    _atom_type_scat_source
    'C' 'C' 0.0033 0.0016
                         'International Tables Vol C Tables 4.2.6.8 and 6.1.1.4'
    'H' 'H' 0.0000 0.0000
                         'International Tables Vol C Tables 4.2.6.8 and 6.1.1.4'
    'O' 'O' 0.0106 0.0060
                         'International Tables Vol C Tables 4.2.6.8 and 6.1.1.4'
_computing_data_collection     'CrystalClear (Rigaku, 2008)'
_computing_cell_refinement     'CrystalClear (Rigaku, 2008)'
_computing_data_reduction     'CrystalClear (Rigaku, 2008)'
_computing_structure_solution     'SHELXS97 (Sheldrick, 2008)'
_computing_structure_refinement     'OLEX2 (Dolomanov <i>et al.</i>, 2009)'
_computing_molecular_graphics     'OLEX2 (Dolomanov <i>et al.</i>, 2009)'
_computing_publication_material     'SHELXL97 (Sheldrick, 2008)'
loop_
    _atom_site_type_symbol
    _atom_site_label
    _atom_site_fract_x
    _atom_site_fract_y
    _atom_site_fract_z
    _atom_site_U_iso_or_equiv
    _atom_site_adp_type
    _atom_site_calc_flag
    _atom_site_refinement_flags
    _atom_site_occupancy
    _atom_site_symmetry_multiplicity
    _atom_site_disorder_assembly
    _atom_site_disorder_group
    O O1 0.92938(16) 0.39637(11) 0.93311(9) 0.0301(3) Uani d . 1 1 . .
    O O2 0.66859(17) 0.57336(11) 0.88256(10) 0.0354(3) Uani d . 1 1 . .
    O O3 1.15083(16) 0.18178(12) 0.96436(10) 0.0330(3) Uani d . 1 1 . .
    O O4 0.49898(16) -0.15978(12) 0.67925(9) 0.0312(3) Uani d . 1 1 . .
    O O5 0.27400(16) -0.18783(12) 0.84664(10) 0.0332(3) Uani d . 1 1 . .
    O O6 0.75828(19) -0.09713(14) 0.53681(10) 0.0403(3) Uani d . 1 1 . .
    C C1 0.7423(2) 0.44344(15) 0.89396(12) 0.0257(3) Uani d . 1 1 . .
    C C2 0.6609(2) 0.30800(14) 0.87438(11) 0.0220(3) Uani d . 1 1 . .
    H H2 0.5548 0.2806 0.9443 0.026 Uiso calc R 1 1 . .
    C C3 0.8484(2) 0.18248(15) 0.87829(12) 0.0235(3) Uani d . 1 1 . .
    H H3 0.8078 0.0875 0.9278 0.028 Uiso calc R 1 1 . .
    C C4 0.9938(2) 0.24363(15) 0.93188(13) 0.0267(3) Uani d . 1 1 . .
    C C5 0.9568(2) 0.15432(16) 0.75541(13) 0.0255(3) Uani d . 1 1 . .
    H H5A 1.0170 0.2446 0.7129 0.031 Uiso calc R 1 1 . .
    H H5B 1.0712 0.0687 0.7623 0.031 Uiso calc R 1 1 . .
    C C6 0.8083(2) 0.11962(15) 0.68574(12) 0.0233(3) Uani d . 1 1 . .
    H H6 0.8836 0.1187 0.6038 0.028 Uiso calc R 1 1 . .
    C C7 0.6239(2) 0.24430(14) 0.68056(11) 0.0217(3) Uani d . 1 1 . .
    C C8 0.5574(2) 0.33563(14) 0.76735(11) 0.0217(3) Uani d . 1 1 . .
    C C9 0.7444(2) -0.03861(15) 0.73173(12) 0.0243(3) Uani d . 1 1 . .
    H H9 0.8682 -0.1090 0.7553 0.029 Uiso calc R 1 1 . .
    C C10 0.5642(2) -0.05583(16) 0.83299(12) 0.0263(3) Uani d . 1 1 . .
    H H10A 0.6142 -0.1119 0.9050 0.032 Uiso calc R 1 1 . .
    H H10B 0.4887 0.0441 0.8484 0.032 Uiso calc R 1 1 . .
    C C11 0.6786(2) -0.09717(16) 0.63586(13) 0.0282(3) Uani d . 1 1 . .
    C C12 0.4273(2) -0.14180(15) 0.79467(12) 0.0253(3) Uani d . 1 1 . .
    C C13 0.5157(2) 0.26953(16) 0.58755(12) 0.0267(3) Uani d . 1 1 . .
    H H13 0.5581 0.2077 0.5286 0.032 Uiso calc R 1 1 . .
    C C14 0.3478(2) 0.38295(16) 0.57969(13) 0.0298(3) Uani d . 1 1 . .
    H H14 0.2769 0.3981 0.5154 0.036 Uiso calc R 1 1 . .
    C C15 0.2811(2) 0.47547(16) 0.66501(13) 0.0280(3) Uani d . 1 1 . .
    C C16 0.3867(2) 0.44920(15) 0.75866(13) 0.0253(3) Uani d . 1 1 . .
    H H16 0.3418 0.5100 0.8182 0.030 Uiso calc R 1 1 . .
    C C17 0.1005(3) 0.60085(19) 0.65557(16) 0.0397(4) Uani d . 1 1 . .
    H H17A 0.1385 0.6798 0.5899 0.060 Uiso calc R 1 1 . .
    H H17B 0.0630 0.6433 0.7282 0.060 Uiso calc R 1 1 . .
    H H17C -0.0175 0.5611 0.6425 0.060 Uiso calc R 1 1 . .
loop_
    _atom_site_aniso_label
    _atom_site_aniso_U_11
    _atom_site_aniso_U_22
    _atom_site_aniso_U_33
    _atom_site_aniso_U_12
    _atom_site_aniso_U_13
    _atom_site_aniso_U_23
    O1 0.0320(6) 0.0239(5) 0.0387(6) -0.0023(4) -0.0146(4) -0.0086(4)
    O2 0.0399(6) 0.0225(5) 0.0467(7) 0.0026(4) -0.0148(5) -0.0122(5)
    O3 0.0293(6) 0.0322(6) 0.0406(6) -0.0015(4) -0.0170(5) -0.0054(5)
    O4 0.0339(6) 0.0336(6) 0.0306(5) -0.0099(4) -0.0074(4) -0.0095(4)
    O5 0.0295(6) 0.0309(6) 0.0399(6) -0.0061(4) -0.0068(5) -0.0052(5)
    O6 0.0437(7) 0.0467(7) 0.0346(6) -0.0114(5) 0.0020(5) -0.0212(5)
    C1 0.0276(7) 0.0240(7) 0.0264(7) -0.0009(5) -0.0065(5) -0.0071(5)
    C2 0.0227(6) 0.0206(6) 0.0224(6) -0.0017(5) -0.0039(5) -0.0043(5)
    C3 0.0240(7) 0.0196(6) 0.0284(7) -0.0017(5) -0.0090(5) -0.0042(5)
    C4 0.0291(7) 0.0235(7) 0.0289(7) -0.0032(5) -0.0088(6) -0.0047(5)
    C5 0.0201(6) 0.0248(7) 0.0333(7) -0.0018(5) -0.0050(5) -0.0099(6)
    C6 0.0214(6) 0.0232(7) 0.0255(6) -0.0010(5) -0.0032(5) -0.0079(5)
    C7 0.0224(6) 0.0194(6) 0.0231(6) -0.0048(5) -0.0028(5) -0.0026(5)
    C8 0.0215(6) 0.0196(6) 0.0241(6) -0.0033(5) -0.0049(5) -0.0025(5)
    C9 0.0241(7) 0.0206(6) 0.0292(7) 0.0011(5) -0.0072(5) -0.0085(5)
    C10 0.0310(7) 0.0231(7) 0.0265(7) -0.0044(5) -0.0087(6) -0.0044(5)
    C11 0.0280(7) 0.0246(7) 0.0331(7) -0.0012(5) -0.0050(6) -0.0105(6)
    C12 0.0265(7) 0.0202(6) 0.0290(7) 0.0003(5) -0.0094(5) -0.0031(5)
    C13 0.0308(7) 0.0253(7) 0.0254(7) -0.0057(6) -0.0067(6) -0.0036(5)
    C14 0.0323(8) 0.0283(7) 0.0304(7) -0.0054(6) -0.0141(6) 0.0012(6)
    C15 0.0247(7) 0.0223(7) 0.0360(8) -0.0018(5) -0.0088(6) -0.0001(6)
    C16 0.0247(7) 0.0203(6) 0.0307(7) -0.0018(5) -0.0050(5) -0.0050(5)
    C17 0.0317(8) 0.0343(8) 0.0505(10) 0.0058(7) -0.0165(7) -0.0013(7)
_geom_special_details
;
All e.s.d.'s (except the e.s.d. in the dihedral angle between two l.s. planes)
are estimated using the full covariance matrix. The cell e.s.d.'s are taken
into account individually in the estimation of e.s.d.'s in distances, angles
and torsion angles; correlations between e.s.d.'s in cell parameters are only
used when they are defined by crystal symmetry. An approximate (isotropic)
treatment of cell e.s.d.'s is used for estimating e.s.d.'s involving l.s.
planes.
;
loop_
    _geom_bond_atom_site_label_1
    _geom_bond_atom_site_label_2
    _geom_bond_site_symmetry_2
    _geom_bond_distance
    _geom_bond_publ_flag
    O1 C1 . 1.3851(17) ?
    O1 C4 . 1.3865(17) ?
    O2 C1 . 1.1915(17) ?
    O3 C4 . 1.1935(17) ?
    O4 C12 . 1.3850(17) ?
    O4 C11 . 1.3905(18) ?
    O5 C12 . 1.1900(18) ?
    O6 C11 . 1.1862(18) ?
    C1 C2 . 1.5207(19) ?
    C2 C8 . 1.5200(18) ?
    C2 C3 . 1.5344(18) ?
    C2 H2 . 1.0000 ?
    C3 C4 . 1.5031(19) ?
    C3 C5 . 1.5362(19) ?
    C3 H3 . 1.0000 ?
    C5 C6 . 1.5244(19) ?
    C5 H5A . 0.9900 ?
    C5 H5B . 0.9900 ?
    C6 C7 . 1.5165(18) ?
    C6 C9 . 1.5533(19) ?
    C6 H6 . 1.0000 ?
    C7 C13 . 1.3956(19) ?
    C7 C8 . 1.4027(18) ?
    C8 C16 . 1.3970(18) ?
    C9 C11 . 1.517(2) ?
    C9 C10 . 1.526(2) ?
    C9 H9 . 1.0000 ?
    C10 C12 . 1.4991(19) ?
    C10 H10A . 0.9900 ?
    C10 H10B . 0.9900 ?
    C13 C14 . 1.383(2) ?
    C13 H13 . 0.9500 ?
    C14 C15 . 1.397(2) ?
    C14 H14 . 0.9500 ?
    C15 C16 . 1.390(2) ?
    C15 C17 . 1.507(2) ?
    C16 H16 . 0.9500 ?
    C17 H17A . 0.9800 ?
    C17 H17B . 0.9800 ?
    C17 H17C . 0.9800 ?
loop_
    _geom_angle_atom_site_label_1
    _geom_angle_atom_site_label_2
    _geom_angle_atom_site_label_3
    _geom_angle_site_symmetry_1
    _geom_angle_site_symmetry_3
    _geom_angle
    _geom_angle_publ_flag
    C1 O1 C4 . . 110.69(11) ?
    C12 O4 C11 . . 110.64(11) ?
    O2 C1 O1 . . 120.19(13) ?
    O2 C1 C2 . . 130.17(13) ?
    O1 C1 C2 . . 109.62(11) ?
    C8 C2 C1 . . 114.64(11) ?
    C8 C2 C3 . . 116.61(11) ?
    C1 C2 C3 . . 103.25(11) ?
    C8 C2 H2 . . 107.3 ?
    C1 C2 H2 . . 107.3 ?
    C3 C2 H2 . . 107.3 ?
    C4 C3 C2 . . 103.97(11) ?
    C4 C3 C5 . . 108.12(11) ?
    C2 C3 C5 . . 112.08(11) ?
    C4 C3 H3 . . 110.8 ?
    C2 C3 H3 . . 110.8 ?
    C5 C3 H3 . . 110.8 ?
    O3 C4 O1 . . 120.54(13) ?
    O3 C4 C3 . . 129.34(13) ?
    O1 C4 C3 . . 109.98(11) ?
    C6 C5 C3 . . 111.80(11) ?
    C6 C5 H5A . . 109.3 ?
    C3 C5 H5A . . 109.3 ?
    C6 C5 H5B . . 109.3 ?
    C3 C5 H5B . . 109.3 ?
    H5A C5 H5B . . 107.9 ?
    C7 C6 C5 . . 110.47(11) ?
    C7 C6 C9 . . 112.62(11) ?
    C5 C6 C9 . . 112.35(11) ?
    C7 C6 H6 . . 107.0 ?
    C5 C6 H6 . . 107.0 ?
    C9 C6 H6 . . 107.0 ?
    C13 C7 C8 . . 118.59(12) ?
    C13 C7 C6 . . 119.62(12) ?
    C8 C7 C6 . . 121.79(12) ?
    C16 C8 C7 . . 119.69(13) ?
    C16 C8 C2 . . 119.14(12) ?
    C7 C8 C2 . . 121.09(12) ?
    C11 C9 C10 . . 103.25(11) ?
    C11 C9 C6 . . 110.63(12) ?
    C10 C9 C6 . . 118.92(11) ?
    C11 C9 H9 . . 107.9 ?
    C10 C9 H9 . . 107.9 ?
    C6 C9 H9 . . 107.9 ?
    C12 C10 C9 . . 105.44(11) ?
    C12 C10 H10A . . 110.7 ?
    C9 C10 H10A . . 110.7 ?
    C12 C10 H10B . . 110.7 ?
    C9 C10 H10B . . 110.7 ?
    H10A C10 H10B . . 108.8 ?
    O6 C11 O4 . . 120.17(13) ?
    O6 C11 C9 . . 129.62(14) ?
    O4 C11 C9 . . 110.19(12) ?
    O5 C12 O4 . . 120.36(13) ?
    O5 C12 C10 . . 129.79(13) ?
    O4 C12 C10 . . 109.80(12) ?
    C14 C13 C7 . . 121.11(13) ?
    C14 C13 H13 . . 119.4 ?
    C7 C13 H13 . . 119.4 ?
    C13 C14 C15 . . 120.87(13) ?
    C13 C14 H14 . . 119.6 ?
    C15 C14 H14 . . 119.6 ?
    C16 C15 C14 . . 118.15(13) ?
    C16 C15 C17 . . 120.88(14) ?
    C14 C15 C17 . . 120.97(14) ?
    C15 C16 C8 . . 121.59(13) ?
    C15 C16 H16 . . 119.2 ?
    C8 C16 H16 . . 119.2 ?
    C15 C17 H17A . . 109.5 ?
    C15 C17 H17B . . 109.5 ?
    H17A C17 H17B . . 109.5 ?
    C15 C17 H17C . . 109.5 ?
    H17A C17 H17C . . 109.5 ?
    H17B C17 H17C . . 109.5 ?
loop_
    _geom_torsion_atom_site_label_1
    _geom_torsion_atom_site_label_2
    _geom_torsion_atom_site_label_3
    _geom_torsion_atom_site_label_4
    _geom_torsion_site_symmetry_1
    _geom_torsion_site_symmetry_2
    _geom_torsion_site_symmetry_3
    _geom_torsion_site_symmetry_4
    _geom_torsion
    _geom_torsion_publ_flag
    C4 O1 C1 O2 . . . . -175.65(13) ?
    C4 O1 C1 C2 . . . . 5.59(15) ?
    O2 C1 C2 C8 . . . . 40.1(2) ?
    O1 C1 C2 C8 . . . . -141.25(12) ?
    O2 C1 C2 C3 . . . . 168.05(15) ?
    O1 C1 C2 C3 . . . . -13.35(14) ?
    C8 C2 C3 C4 . . . . 141.97(12) ?
    C1 C2 C3 C4 . . . . 15.30(13) ?
    C8 C2 C3 C5 . . . . 25.43(16) ?
    C1 C2 C3 C5 . . . . -101.23(12) ?
    C1 O1 C4 O3 . . . . -178.89(13) ?
    C1 O1 C4 C3 . . . . 5.03(15) ?
    C2 C3 C4 O3 . . . . 171.22(15) ?
    C5 C3 C4 O3 . . . . -69.50(19) ?
    C2 C3 C4 O1 . . . . -13.15(15) ?
    C5 C3 C4 O1 . . . . 106.13(13) ?
    C4 C3 C5 C6 . . . . -169.56(11) ?
    C2 C3 C5 C6 . . . . -55.55(15) ?
    C3 C5 C6 C7 . . . . 55.19(15) ?
    C3 C5 C6 C9 . . . . -71.49(14) ?
    C5 C6 C7 C13 . . . . 154.16(12) ?
    C9 C6 C7 C13 . . . . -79.31(15) ?
    C5 C6 C7 C8 . . . . -26.09(17) ?
    C9 C6 C7 C8 . . . . 100.44(15) ?
    C13 C7 C8 C16 . . . . -0.3(2) ?
    C6 C7 C8 C16 . . . . 179.93(12) ?
    C13 C7 C8 C2 . . . . 176.43(12) ?
    C6 C7 C8 C2 . . . . -3.3(2) ?
    C1 C2 C8 C16 . . . . -58.78(16) ?
    C3 C2 C8 C16 . . . . -179.58(12) ?
    C1 C2 C8 C7 . . . . 124.46(13) ?
    C3 C2 C8 C7 . . . . 3.66(18) ?
    C7 C6 C9 C11 . . . . 78.97(14) ?
    C5 C6 C9 C11 . . . . -155.52(11) ?
    C7 C6 C9 C10 . . . . -40.22(17) ?
    C5 C6 C9 C10 . . . . 85.29(15) ?
    C11 C9 C10 C12 . . . . 8.01(14) ?
    C6 C9 C10 C12 . . . . 130.94(12) ?
    C12 O4 C11 O6 . . . . -177.29(13) ?
    C12 O4 C11 C9 . . . . 3.61(15) ?
    C10 C9 C11 O6 . . . . 173.67(15) ?
    C6 C9 C11 O6 . . . . 45.4(2) ?
    C10 C9 C11 O4 . . . . -7.34(15) ?
    C6 C9 C11 O4 . . . . -135.61(11) ?
    C11 O4 C12 O5 . . . . 179.67(12) ?
    C11 O4 C12 C10 . . . . 1.92(15) ?
    C9 C10 C12 O5 . . . . 176.04(14) ?
    C9 C10 C12 O4 . . . . -6.49(15) ?
    C8 C7 C13 C14 . . . . 0.7(2) ?
    C6 C7 C13 C14 . . . . -179.52(13) ?
    C7 C13 C14 C15 . . . . -0.2(2) ?
    C13 C14 C15 C16 . . . . -0.7(2) ?
    C13 C14 C15 C17 . . . . 178.93(14) ?
    C14 C15 C16 C8 . . . . 1.1(2) ?
    C17 C15 C16 C8 . . . . -178.53(13) ?
    C7 C8 C16 C15 . . . . -0.6(2) ?
    C2 C8 C16 C15 . . . . -177.42(12) ?
_iucr_refine_instructions_details
;
TITL sa2410 in P-1
CELL 0.71073 6.6907 9.1656 11.8389 78.628 78.352 79.054
ZERR 2 0.0013 0.002 0.0024 0.008 0.009 0.009
LATT 1
SFAC C H O
UNIT 34 28 12
L.S. 4
PLAN  20
SIZE 0.28 0.22 0.12
TEMP -100
BOND $H
fmap 2
ACTA
CONF
OMIT 0 1 1
OMIT 0 1 0
OMIT 0 0 1
REM <HKL>D:/SXRD/sa(2400-2499)/sa2410/sa2410.hkl</HKL>
WGHT    0.047300    0.268400
FVAR      11.90052
O1    3    0.929381    0.396373    0.933109    11.00000    0.03196    0.02386 =
         0.03865   -0.00857   -0.01462   -0.00229
O2    3    0.668589    0.573358    0.882557    11.00000    0.03986    0.02255 =
         0.04666   -0.01221   -0.01484    0.00264
O3    3    1.150828    0.181777    0.964360    11.00000    0.02930    0.03220 =
         0.04065   -0.00544   -0.01702   -0.00151
O4    3    0.498984   -0.159783    0.679254    11.00000    0.03389    0.03360 =
         0.03059   -0.00951   -0.00738   -0.00994
O5    3    0.274000   -0.187832    0.846642    11.00000    0.02953    0.03088 =
         0.03990   -0.00516   -0.00678   -0.00613
O6    3    0.758278   -0.097134    0.536810    11.00000    0.04368    0.04665 =
         0.03463   -0.02125    0.00201   -0.01139
C1    1    0.742273    0.443443    0.893961    11.00000    0.02759    0.02398 =
         0.02636   -0.00706   -0.00648   -0.00090
C2    1    0.660872    0.308003    0.874384    11.00000    0.02274    0.02055 =
         0.02239   -0.00434   -0.00393   -0.00175
AFIX  13
H2    2    0.554754    0.280603    0.944251    11.00000   -1.20000
AFIX   0
C3    1    0.848393    0.182475    0.878286    11.00000    0.02397    0.01957 =
         0.02842   -0.00423   -0.00900   -0.00172
AFIX  13
H3    2    0.807803    0.087453    0.927786    11.00000   -1.20000
AFIX   0
C4    1    0.993777    0.243629    0.931879    11.00000    0.02910    0.02349 =
         0.02886   -0.00465   -0.00884   -0.00323
C5    1    0.956848    0.154322    0.755408    11.00000    0.02009    0.02477 =
         0.03331   -0.00991   -0.00497   -0.00180
AFIX  23
H5A   2    1.017050    0.244559    0.712897    11.00000   -1.20000
H5B   2    1.071221    0.068694    0.762304    11.00000   -1.20000
AFIX   0
C6    1    0.808295    0.119624    0.685739    11.00000    0.02141    0.02321 =
         0.02549   -0.00792   -0.00317   -0.00102
AFIX  13
H6    2    0.883649    0.118731    0.603769    11.00000   -1.20000
AFIX   0
C7    1    0.623861    0.244300    0.680557    11.00000    0.02240    0.01941 =
         0.02309   -0.00265   -0.00277   -0.00479
C8    1    0.557377    0.335632    0.767350    11.00000    0.02152    0.01960 =
         0.02405   -0.00253   -0.00486   -0.00332
C9    1    0.744376   -0.038605    0.731728    11.00000    0.02411    0.02064 =
         0.02918   -0.00852   -0.00722    0.00113
AFIX  13
H9    2    0.868172   -0.109040    0.755311    11.00000   -1.20000
AFIX   0
C10   1    0.564162   -0.055830    0.832985    11.00000    0.03104    0.02308 =
         0.02647   -0.00440   -0.00869   -0.00439
AFIX  23
H10A  2    0.614150   -0.111902    0.905008    11.00000   -1.20000
H10B  2    0.488676    0.044077    0.848424    11.00000   -1.20000
AFIX   0
C11   1    0.678580   -0.097174    0.635865    11.00000    0.02797    0.02463 =
         0.03315   -0.01053   -0.00499   -0.00119
C12   1    0.427329   -0.141797    0.794666    11.00000    0.02653    0.02023 =
         0.02903   -0.00310   -0.00944    0.00033
C13   1    0.515686    0.269527    0.587550    11.00000    0.03076    0.02525 =
         0.02536   -0.00363   -0.00668   -0.00574
AFIX  43
H13   2    0.558115    0.207726    0.528647    11.00000   -1.20000
AFIX   0
C14   1    0.347797    0.382950    0.579686    11.00000    0.03226    0.02830 =
         0.03040    0.00119   -0.01411   -0.00537
AFIX  43
H14   2    0.276894    0.398149    0.515404    11.00000   -1.20000
AFIX   0
C15   1    0.281081    0.475471    0.665010    11.00000    0.02466    0.02226 =
         0.03601   -0.00007   -0.00882   -0.00177
C16   1    0.386727    0.449203    0.758662    11.00000    0.02465    0.02034 =
         0.03070   -0.00496   -0.00496   -0.00181
AFIX  43
H16   2    0.341774    0.509955    0.818176    11.00000   -1.20000
AFIX   0
C17   1    0.100478    0.600853    0.655569    11.00000    0.03171    0.03427 =
         0.05051   -0.00134   -0.01647    0.00578
AFIX 137
H17A  2    0.138485    0.679764    0.589906    11.00000   -1.50000
H17B  2    0.062951    0.643253    0.728172    11.00000   -1.50000
H17C  2   -0.017478    0.561100    0.642489    11.00000   -1.50000
HKLF 4
REM  sa2410 in P-1
REM R1 =  0.0456 for   2864 Fo > 4sig(Fo)  and  0.0499 for all   3137 data
REM    209 parameters refined using      0 restraints
END
;
data_global
_journal_date_recd_electronic     2012-12-27
_journal_date_accepted     2013-01-06
_journal_name_full     'Acta Crystallographica, Section E'
_journal_year     2013
_journal_volume     69
_journal_issue      2
_journal_page_first     o226
_journal_page_last     o226
_journal_paper_category     QO
_journal_paper_doi     10.1107/S1600536813000482
_journal_coeditor_code     VM2186
_publ_contact_author_name     'J. G. Liu'
_publ_contact_author_address
;
Laboratory of Advanced Polymer Materials,
Institute of Chemistry, Chinese Academy of Sciences (ICCAS),
Beijing 100190, People's Republic of China
;
_publ_contact_author_email     'liujg@iccas.ac.cn, shiyang@iccas.ac.cn'
_publ_contact_author_fax     '86-10-62569562'
_publ_contact_author_phone     '86-10-62529173'
_publ_section_title
;\
5-(2,5-Dioxooxolan-3-yl)-8-methyl-3,3a,4,5-tetrahydro-1<i>H</i>-naphtho[1,2-\
<i>c</i>]furan-1,3-dione
;
loop_
    _publ_author_name
    _publ_author_footnote
    _publ_author_address
    'Guo, Y. Z.' .
;
Laboratory of Advanced Polymer Materials,
Institute of Chemistry, Chinese Academy of Sciences (ICCAS),
Beijing 100190, People's Republic of China
;
    'Liu, J. G.' .
;
Laboratory of Advanced Polymer Materials,
Institute of Chemistry, Chinese Academy of Sciences (ICCAS),
Beijing 100190, People's Republic of China
;
    'Yang, S. Y.' .
;
Laboratory of Advanced Polymer Materials,
Institute of Chemistry, Chinese Academy of Sciences (ICCAS),
Beijing 100190, People's Republic of China
;
