# Supplementary material for: 5-(2,5-Dioxooxolan-3-yl)-8-methyl-3,3a,4,5-tetra­hydro-1H-naphtho­[1,2-c]furan-1,3-dione
Source: Acta Crystallogr Sect E Struct Rep Online. 2013 Jan 12;69(Pt 2):o226. doi: 10.1107/S1600536813000482 (PMC3569761; doi:10.1107/S1600536813000482)
Supplement: Supplementary file 3 [file e-69-0o226-Isup3.hkl]

# 
# h,k,l, Fc-squared, Fo-squared, sigma(Fo-squared) and status flag 
# 
data_I
_shelx_title ' sa2410 in P-1' 
_shelx_refln_list_code          4 
_shelx_F_calc_maximum       84.54 
_exptl_crystal_F_000       328.00 
_reflns_d_resolution_high  0.7702 
 
loop_ 
 _symmetry_equiv_pos_as_xyz 
 'x, y, z' 
 '-x, -y, -z' 
 
_cell_length_a     6.6907 
_cell_length_b     9.1656 
_cell_length_c    11.8389 
_cell_angle_alpha  78.628 
_cell_angle_beta   78.352 
_cell_angle_gamma  79.054 
 
_shelx_F_squared_multiplier     1.000 
 
loop_ 
 _refln_index_h 
 _refln_index_k 
 _refln_index_l 
 _refln_F_squared_calc 
 _refln_F_squared_meas 
 _refln_F_squared_sigma 
 _refln_observed_status 
   1   0   0     1146.57      897.30      6.92 o 
   2   0   0       87.08       88.56      2.64 o 
   3   0   0       89.55       90.04      1.67 o 
   4   0   0       46.63       43.08      1.53 o 
   5   0   0       65.23       65.05      1.85 o 
   6   0   0        1.94        2.52      0.55 o 
   7   0   0        3.22        3.44      0.70 o 
   8   0   0        3.16        4.55      1.18 o 
  -8   1   0        3.95        5.46      1.10 o 
  -7   1   0        3.53        3.72      1.11 o 
  -6   1   0        1.02        1.28      0.46 o 
  -5   1   0       17.17       21.00      0.71 o 
  -4   1   0      208.63      217.72      3.26 o 
  -3   1   0     2305.54     2180.07    182.55 o 
  -2   1   0       26.08       29.18      1.23 o 
  -1   1   0      536.49      507.21      6.01 o 
   1   1   0      469.41      473.13      7.37 o 
   2   1   0        0.64        0.42      0.07 o 
   3   1   0      113.57      118.43      3.86 o 
   4   1   0      223.73      229.24      7.66 o 
   5   1   0      366.93      371.52      9.50 o 
   6   1   0        4.72        3.45      0.47 o 
   7   1   0       42.29       44.64      9.03 o 
   8   1   0        0.18        0.56      0.38 o 
  -8   2   0       41.14       50.62     11.59 o 
  -7   2   0       16.92       20.48      2.72 o 
  -6   2   0      337.57      340.16     11.28 o 
  -5   2   0       21.05       20.56      0.90 o 
  -4   2   0        9.39       11.20      0.47 o 
  -3   2   0      304.14      337.38      5.91 o 
  -2   2   0      110.67      117.63      3.95 o 
  -1   2   0       10.22        8.15      0.44 o 
   0   2   0      120.78      112.04      3.25 o 
   1   2   0       92.93       76.31      2.75 o 
   2   2   0     2833.40     2907.20     91.44 o 
   3   2   0       60.13       55.36      1.49 o 
   4   2   0        0.04        0.47      0.43 o 
   5   2   0      129.84      136.35      2.33 o 
   6   2   0       38.04       36.10      1.92 o 
   7   2   0       10.49       10.79      1.61 o 
   8   2   0        8.56        4.48      1.44 o 
  -7   3   0       15.40       13.76      1.84 o 
  -6   3   0       15.50       16.44      1.15 o 
  -5   3   0       37.29       26.24      2.11 o 
  -4   3   0        0.32        0.57      0.14 o 
  -3   3   0        1.20        2.25      0.29 o 
  -2   3   0     1205.26     1274.88     29.68 o 
  -1   3   0      804.10      811.22     13.50 o 
   0   3   0     2057.01     2057.04     11.08 o 
   1   3   0     2049.98     2380.26     42.72 o 
   2   3   0     4549.90     4821.27    275.92 o 
   3   3   0      378.34      391.00      6.68 o 
   4   3   0      124.50      126.05      3.75 o 
   5   3   0       37.14       36.03      1.39 o 
   6   3   0       12.18       16.07      4.46 o 
   7   3   0       36.33       34.63      3.29 o 
   8   3   0        3.73        2.14      1.33 o 
  -7   4   0        1.10        1.57      0.76 o 
  -6   4   0        0.77        1.64      0.31 o 
  -5   4   0      346.95      370.65      6.20 o 
  -4   4   0       84.10       80.35      4.08 o 
  -3   4   0        0.53        0.72      0.43 o 
  -2   4   0      146.42      136.03      3.44 o 
  -1   4   0        3.26        1.33      0.29 o 
   0   4   0      962.83     1021.18      8.11 o 
   1   4   0      355.60      379.72      3.01 o 
   2   4   0      171.95      196.66      2.71 o 
   3   4   0      339.95      366.18      5.22 o 
   4   4   0        3.52        3.58      0.37 o 
   5   4   0      212.79      202.82      5.17 o 
   6   4   0       11.02       11.49      1.42 o 
   7   4   0      100.48      108.29     10.29 o 
   8   4   0       19.52       22.38      4.27 o 
  -7   5   0        9.58        6.94      0.93 o 
  -6   5   0       12.03       11.33      1.54 o 
  -5   5   0        8.40        3.26      0.69 o 
  -4   5   0       61.66       44.76      2.22 o 
  -3   5   0       34.86       40.84      1.45 o 
  -2   5   0       15.25       17.20      1.01 o 
  -1   5   0     1112.23     1213.05     31.47 o 
   0   5   0      163.07      164.52      2.13 o 
   1   5   0        0.29        0.31      0.11 o 
   2   5   0      188.92      205.30      7.42 o 
   3   5   0       35.24       31.40      1.38 o 
   4   5   0       37.18       39.28      1.21 o 
   5   5   0      235.65      243.91      4.01 o 
   6   5   0        3.33        4.27      0.61 o 
   7   5   0        2.71        2.81      0.70 o 
   8   5   0        0.22       -0.19      0.63 o 
  -6   6   0        1.94        1.16      0.57 o 
  -5   6   0        1.64        0.84      0.24 o 
  -4   6   0       36.79       45.13      1.76 o 
  -3   6   0      189.79      173.27      8.17 o 
  -2   6   0        0.10        0.91      0.39 o 
  -1   6   0        2.95        4.15      0.47 o 
   0   6   0       50.19       54.03      1.88 o 
   1   6   0       18.84       20.41      0.54 o 
   2   6   0       26.80       27.40      1.30 o 
   3   6   0      254.14      265.40      5.02 o 
   4   6   0      153.79      158.17      4.16 o 
   5   6   0       18.86       16.91      1.04 o 
   6   6   0        0.58        0.38      0.24 o 
   7   6   0        4.54        4.84      1.24 o 
  -5   7   0        1.79        3.39      0.98 o 
  -4   7   0       12.11       11.53      1.05 o 
  -3   7   0       63.71       61.90      2.65 o 
  -2   7   0      154.55      148.23      3.61 o 
  -1   7   0       12.82       13.99      0.79 o 
   0   7   0       91.62       83.56      1.77 o 
   1   7   0       10.85       11.15      0.55 o 
   2   7   0        7.55        5.91      1.70 o 
   3   7   0      124.53      136.28      3.37 o 
   4   7   0       23.66       19.53      1.65 o 
   5   7   0        9.90        9.16      0.93 o 
   6   7   0        0.05        0.09      0.30 o 
   7   7   0        2.25        2.60      1.08 o 
  -5   8   0        2.09        0.95      0.61 o 
  -4   8   0       17.94       14.35      2.44 o 
  -3   8   0       11.58       12.99      1.53 o 
  -2   8   0       24.74       23.39      1.84 o 
  -1   8   0        0.71        0.55      0.19 o 
   0   8   0       45.84       45.58      3.10 o 
   1   8   0       87.26       86.42      2.37 o 
   2   8   0      166.62      160.09      4.06 o 
   3   8   0       46.31       45.33      1.65 o 
   4   8   0       63.29       63.68      2.76 o 
   5   8   0       55.08       53.96      2.66 o 
   6   8   0        4.66        4.12      0.87 o 
   7   8   0       22.50       20.31      3.49 o 
  -4   9   0       10.32       11.82      1.65 o 
  -3   9   0        0.01        0.29      0.21 o 
  -2   9   0       20.98       20.34      1.72 o 
  -1   9   0        4.66        3.76      0.65 o 
   0   9   0       23.95       25.02      2.30 o 
   1   9   0       18.72       17.04      0.99 o 
   2   9   0      124.88      119.41      2.70 o 
   3   9   0      140.57      120.13      4.16 o 
   4   9   0       35.16       35.73      3.10 o 
   5   9   0       41.98       42.24      2.77 o 
   6   9   0        5.38        4.91      1.35 o 
  -3  10   0        2.27        2.08      0.46 o 
  -2  10   0       29.42       27.78      3.11 o 
  -1  10   0       22.86       20.83      2.20 o 
   0  10   0       16.34       21.69      3.92 o 
   1  10   0      119.50      129.70      8.22 o 
   2  10   0      153.50      149.34      9.02 o 
   3  10   0        4.29        3.66      0.97 o 
   4  10   0       61.55       74.80      3.19 o 
   5  10   0       47.66       46.96      3.79 o 
  -1  11   0        0.99        2.15      1.07 o 
   0  11   0        0.02        1.67      1.58 o 
   1  11   0        3.27        3.97      0.88 o 
   2  11   0        2.49        2.03      1.01 o 
   3  11   0        4.67        5.59      1.01 o 
   4  11   0        0.32        0.92      0.32 o 
  -3 -11   1        0.00        0.69      0.34 o 
  -2 -11   1        5.67        5.26      1.48 o 
  -1 -11   1       37.89       36.56      1.75 o 
   0 -11   1        1.94        1.47      0.61 o 
   1 -11   1       18.07       20.42      1.53 o 
  -5 -10   1       61.39       68.82      4.47 o 
  -4 -10   1       48.63       56.20      5.87 o 
  -3 -10   1        3.15        3.78      0.92 o 
  -2 -10   1        0.24        0.41      0.43 o 
  -1 -10   1       10.43       10.13      1.41 o 
   0 -10   1        0.00        0.03      0.81 o 
   1 -10   1       43.78       40.87      2.95 o 
   2 -10   1        1.47        1.45      0.89 o 
   3 -10   1        4.69        2.90      0.69 o 
  -6  -9   1        1.38        2.41      0.90 o 
  -5  -9   1       14.75       15.09      1.96 o 
  -4  -9   1        2.54        1.47      0.42 o 
  -3  -9   1       39.45       36.72      4.14 o 
  -2  -9   1        6.76        8.41      1.54 o 
  -1  -9   1       12.65       12.92      2.54 o 
   0  -9   1       38.15       33.91      2.19 o 
   1  -9   1       60.95       51.83      4.34 o 
   2  -9   1       12.77       11.77      1.96 o 
   3  -9   1        0.90        0.38      0.56 o 
   4  -9   1        3.93        4.56      1.10 o 
  -6  -8   1        1.90        2.23      1.05 o 
  -5  -8   1        0.45        0.49      0.34 o 
  -4  -8   1       45.28       46.56      2.73 o 
  -3  -8   1        1.51        2.31      0.68 o 
  -2  -8   1      220.14      232.25      4.47 o 
  -1  -8   1       87.80       80.82      2.62 o 
   0  -8   1       35.44       34.88      1.34 o 
   1  -8   1        8.88        7.47      0.84 o 
   2  -8   1       11.49        9.58      1.04 o 
   3  -8   1       19.65       14.34      1.42 o 
   4  -8   1       32.87       32.03      3.03 o 
   5  -8   1       17.33       18.70      1.85 o 
  -7  -7   1        7.53        7.13      2.29 o 
  -6  -7   1        2.53        1.92      0.71 o 
  -5  -7   1        0.17        1.95      0.42 o 
  -4  -7   1      149.67      149.23      3.01 o 
  -3  -7   1       20.74       17.77      1.39 o 
  -2  -7   1       31.87       28.11      1.36 o 
  -1  -7   1        0.00        0.39      0.38 o 
   0  -7   1       24.12       18.72      0.69 o 
   1  -7   1       52.62       46.14      2.37 o 
   2  -7   1       50.04       49.84      1.18 o 
   3  -7   1      289.78      250.88      8.11 o 
   4  -7   1        9.21        6.74      0.77 o 
   5  -7   1        7.43        6.02      1.09 o 
  -7  -6   1       21.13       24.58      5.37 o 
  -6  -6   1        0.09        1.29      0.75 o 
  -5  -6   1        2.30        2.35      0.33 o 
  -4  -6   1        2.47        2.50      0.33 o 
  -3  -6   1       14.90       18.93      1.19 o 
  -2  -6   1       67.64       58.61      1.96 o 
  -1  -6   1      253.48      254.08      3.98 o 
   0  -6   1      334.32      335.23      3.49 o 
   1  -6   1       76.13       65.88      3.18 o 
   2  -6   1      704.18      701.25     28.49 o 
   3  -6   1      172.94      146.14      6.55 o 
   4  -6   1        0.26        1.28      0.39 o 
   5  -6   1        0.02        1.04      0.27 o 
   6  -6   1       33.77       27.91      1.42 o 
  -7  -5   1        0.22        0.61      0.47 o 
  -6  -5   1        0.05        0.34      0.21 o 
  -5  -5   1        3.61        1.85      0.40 o 
  -4  -5   1       17.33       17.24      0.56 o 
  -3  -5   1      127.83      145.05      2.37 o 
  -2  -5   1        2.92        2.93      0.41 o 
  -1  -5   1      187.05      184.25      2.34 o 
   0  -5   1      393.26      417.09      5.92 o 
   1  -5   1      974.14      956.83     36.70 o 
   2  -5   1      684.07      726.99     26.14 o 
   3  -5   1        5.58        7.57      0.67 o 
   4  -5   1        5.36        2.48      0.32 o 
   5  -5   1       36.30       30.99      2.03 o 
   6  -5   1        0.60        1.51      0.39 o 
   7  -5   1       41.66       45.45      3.65 o 
  -8  -4   1        1.66        1.72      0.66 o 
  -7  -4   1        0.18        0.93      0.31 o 
  -6  -4   1        0.08        0.92      0.24 o 
  -5  -4   1        0.34        0.72      0.13 o 
  -4  -4   1        6.96        5.69      0.42 o 
  -3  -4   1      159.08      164.40      2.67 o 
  -2  -4   1      705.61      796.41      8.43 o 
  -1  -4   1      298.27      304.38      1.48 o 
   0  -4   1       71.55       71.83      2.04 o 
   1  -4   1      249.58      256.32      8.97 o 
   2  -4   1       14.60       12.68      0.91 o 
   3  -4   1        0.01        0.74      0.54 o 
   4  -4   1       10.31       11.46      1.11 o 
   5  -4   1      364.75      324.21      8.07 o 
   6  -4   1        0.60        1.01      0.25 o 
   7  -4   1       34.60       30.50      6.34 o 
  -8  -3   1        1.62        0.93      1.19 o 
  -7  -3   1       88.04       91.02     10.38 o 
  -6  -3   1       27.81       28.40      2.88 o 
  -5  -3   1      128.25      126.36      7.05 o 
  -4  -3   1        1.81        3.38      0.21 o 
  -3  -3   1        8.88        7.29      0.42 o 
  -2  -3   1       27.42       32.23      0.76 o 
  -1  -3   1       60.74       48.45      0.88 o 
   0  -3   1      162.64      167.41      2.40 o 
   1  -3   1     2733.95     2944.61    133.54 o 
   2  -3   1     1424.82     1591.48     42.39 o 
   3  -3   1      190.68      201.05      2.62 o 
   4  -3   1       16.63       18.45      1.09 o 
   5  -3   1      291.68      243.88      7.44 o 
   6  -3   1       53.71       51.46      1.04 o 
   7  -3   1        3.84        3.81      0.85 o 
  -8  -2   1        1.72        2.80      1.95 o 
  -7  -2   1       38.47       33.62      3.68 o 
  -6  -2   1      248.19      280.87     16.78 o 
  -5  -2   1        3.17        2.62      0.31 o 
  -4  -2   1      128.82      141.78      3.43 o 
  -3  -2   1     1075.22     1162.20     11.05 o 
  -2  -2   1      342.22      430.70      2.04 o 
   0  -2   1      630.34      615.46      3.38 o 
   1  -2   1     7146.21     7061.01    404.02 o 
   2  -2   1      273.35      279.31      1.34 o 
   3  -2   1      870.18     1023.74     12.06 o 
   4  -2   1       76.09       82.34      3.04 o 
   5  -2   1      206.07      208.15      4.79 o 
   6  -2   1        3.86        2.83      0.43 o 
   7  -2   1        0.23        0.47      0.48 o 
   8  -2   1        0.23        2.16      0.89 o 
  -8  -1   1        9.19       10.47      1.79 o 
  -7  -1   1       32.38       36.57      2.38 o 
  -6  -1   1        0.40        0.56      0.38 o 
  -5  -1   1        6.79        9.04      1.48 o 
  -4  -1   1      157.63      179.43     15.34 o 
  -3  -1   1      595.40      643.54     17.26 o 
  -2  -1   1       21.41       17.12      0.76 o 
  -1  -1   1      956.12      972.68     10.17 o 
   1  -1   1     3961.40     3924.70    129.64 o 
   2  -1   1       47.39       44.12      1.93 o 
   3  -1   1        5.01        6.00      0.33 o 
   4  -1   1       83.24       93.92      3.14 o 
   5  -1   1      206.21      204.67      6.66 o 
   6  -1   1       53.01       50.65      2.45 o 
   7  -1   1       98.79      106.42      5.57 o 
   8  -1   1        1.11        1.33      0.59 o 
  -8   0   1       22.55       27.61      2.58 o 
  -7   0   1      251.47      293.35     63.85 o 
  -6   0   1       26.15       31.18      2.64 o 
  -5   0   1       28.38       34.88      3.85 o 
  -4   0   1      130.44      117.08      1.72 o 
  -3   0   1      104.85      105.58      3.64 o 
  -2   0   1        2.95        2.92      0.70 o 
   1   0   1        6.51        4.18      0.16 o 
   2   0   1       54.56       48.09      1.69 o 
   3   0   1       11.93        6.36      0.33 o 
   4   0   1       63.13       66.41      1.75 o 
   5   0   1        0.35        0.35      0.11 o 
   6   0   1       16.76       16.28      0.85 o 
   7   0   1        0.65        1.89      0.70 o 
   8   0   1        0.49        1.55      1.47 o 
  -8   1   1        3.20        2.15      0.73 o 
  -7   1   1        1.50        1.78      0.62 o 
  -6   1   1       57.76       57.14      4.08 o 
  -5   1   1       33.27       29.88      1.47 o 
  -4   1   1      758.27      865.60     15.65 o 
  -3   1   1       21.01       20.44      0.85 o 
  -2   1   1     1022.32     1061.15     13.28 o 
  -1   1   1      602.58      562.37      4.97 o 
   1   1   1       36.58       32.54      0.90 o 
   2   1   1       78.40       76.37      2.01 o 
   3   1   1      236.21      232.01      3.72 o 
   4   1   1       24.79       27.27      0.86 o 
   5   1   1      475.58      499.61     24.51 o 
   6   1   1       33.22       32.62      1.75 o 
   7   1   1       23.21       21.63      1.72 o 
   8   1   1        3.44        5.09      0.85 o 
  -7   2   1       60.62       60.21      4.99 o 
  -6   2   1        2.81        2.67      0.93 o 
  -5   2   1       46.92       47.60      0.91 o 
  -4   2   1       70.03       76.46      0.89 o 
  -3   2   1       89.47      105.45      3.55 o 
  -2   2   1      552.02      573.98      9.54 o 
  -1   2   1      970.46      999.20      9.11 o 
   0   2   1     2649.44     2674.47     20.13 o 
   1   2   1     1095.98     1098.53     10.72 o 
   2   2   1        1.61        1.07      0.26 o 
   3   2   1       42.38       37.99      1.18 o 
   4   2   1      140.14      138.36      2.46 o 
   5   2   1        5.12        4.15      0.33 o 
   6   2   1       25.79       24.34      2.35 o 
   7   2   1      105.97      112.71      3.72 o 
   8   2   1        1.05        0.76      0.73 o 
  -7   3   1       40.42       44.56      3.15 o 
  -6   3   1      151.66      157.23      5.14 o 
  -5   3   1       16.91       17.78      0.78 o 
  -4   3   1        4.07        2.30      0.27 o 
  -3   3   1       19.08       17.29      0.83 o 
  -2   3   1      565.66      620.94     16.82 o 
  -1   3   1        4.19        4.51      0.17 o 
   0   3   1     1379.67     1459.98     21.65 o 
   1   3   1       37.43       27.73      0.74 o 
   2   3   1     1231.61     1282.21     21.66 o 
   3   3   1       11.53       12.75      0.41 o 
   4   3   1      327.23      311.42      5.65 o 
   5   3   1        0.43        1.08      0.30 o 
   6   3   1       20.57       16.39      1.06 o 
   7   3   1       27.52       27.82      2.06 o 
   8   3   1       32.41       28.76      2.91 o 
  -7   4   1       87.28       95.26      5.04 o 
  -6   4   1       20.27       16.10      2.70 o 
  -5   4   1       19.84       26.13      1.55 o 
  -4   4   1        0.50        1.02      0.46 o 
  -3   4   1       34.30       34.56      2.54 o 
  -2   4   1       20.46       19.10      0.55 o 
  -1   4   1      594.64      593.44     16.59 o 
   0   4   1       23.05       18.44      0.65 o 
   1   4   1        0.75        0.78      0.23 o 
   2   4   1       19.46       25.15      0.80 o 
   3   4   1       18.30       14.38      0.46 o 
   4   4   1      186.70      182.59      4.17 o 
   5   4   1      186.01      176.47      4.11 o 
   6   4   1      147.94      147.28      4.20 o 
   7   4   1       30.24       31.49      2.78 o 
   8   4   1        2.73        0.93      0.79 o 
  -6   5   1        0.36        0.29      0.53 o 
  -5   5   1       10.26        7.78      0.65 o 
  -4   5   1       42.46       41.85      1.38 o 
  -3   5   1       19.94       17.05      0.88 o 
  -2   5   1      152.12      133.58      6.85 o 
  -1   5   1       75.64       66.45      1.68 o 
   0   5   1      958.84      964.49     20.44 o 
   1   5   1       57.11       49.65      1.48 o 
   2   5   1       27.56       25.41      2.19 o 
   3   5   1      269.47      262.96      4.59 o 
   4   5   1       43.37       49.73      0.58 o 
   5   5   1       21.27       19.28      1.35 o 
   6   5   1        6.11        7.10      0.81 o 
   7   5   1        1.65        1.10      0.43 o 
   8   5   1       42.11       43.35      7.79 o 
  -6   6   1       17.66       15.35      2.75 o 
  -5   6   1        0.83        0.94      0.48 o 
  -4   6   1      199.45      181.44     10.98 o 
  -3   6   1       15.97       16.50      1.03 o 
  -2   6   1       50.29       49.28      1.04 o 
  -1   6   1      105.67      104.69      1.83 o 
   0   6   1       30.62       24.29      1.24 o 
   1   6   1       65.36       57.57      1.43 o 
   2   6   1       80.94       76.66      2.42 o 
   3   6   1      158.22      167.73      2.68 o 
   4   6   1       33.94       30.90      1.60 o 
   5   6   1        4.89        4.21      0.90 o 
   6   6   1       57.17       54.66      2.77 o 
   7   6   1        0.01        0.57      0.50 o 
   8   6   1        1.13        3.26      0.81 o 
  -5   7   1       16.86       15.74      1.70 o 
  -4   7   1        0.87        0.90      0.39 o 
  -3   7   1       36.39       32.08      1.59 o 
  -2   7   1        1.62        2.14      0.32 o 
  -1   7   1       19.82       18.97      0.84 o 
   0   7   1       11.93       10.86      0.70 o 
   1   7   1       23.87       23.91      1.05 o 
   2   7   1      396.27      380.85      5.06 o 
   3   7   1      248.09      253.26      7.13 o 
   4   7   1      492.96      504.75     12.06 o 
   5   7   1        0.97        0.83      0.30 o 
   6   7   1       37.82       37.63      2.35 o 
   7   7   1        1.95        2.94      1.48 o 
  -5   8   1        0.50        0.72      0.27 o 
  -4   8   1        5.66        6.03      0.72 o 
  -3   8   1        0.62        1.41      0.36 o 
  -2   8   1      124.23      115.11      3.46 o 
  -1   8   1      313.54      295.27      4.52 o 
   0   8   1      667.97      659.97     21.68 o 
   1   8   1      169.14      154.29      2.85 o 
   2   8   1       95.13       80.47      2.21 o 
   3   8   1      153.56      160.27      5.07 o 
   4   8   1        7.77       12.37      0.91 o 
   5   8   1        6.14        5.79      1.16 o 
   6   8   1        1.67        2.54      0.69 o 
   7   8   1        1.80        2.28      1.09 o 
  -4   9   1       11.91        8.66      1.87 o 
  -3   9   1       17.92       24.94      2.73 o 
  -2   9   1        6.31        5.07      0.70 o 
  -1   9   1        3.22        2.33      0.55 o 
   0   9   1       22.25       21.84      1.65 o 
   1   9   1      151.54      138.99      4.77 o 
   2   9   1        2.81        2.18      1.14 o 
   3   9   1      231.46      219.33      9.47 o 
   4   9   1       12.41       17.64      1.78 o 
   5   9   1        1.31        1.99      0.80 o 
   6   9   1       18.02       19.12      2.13 o 
  -3  10   1       15.19       17.89      2.13 o 
  -2  10   1        0.05        0.11      0.36 o 
  -1  10   1        1.09        0.46      0.65 o 
   0  10   1        4.85        3.85      0.80 o 
   1  10   1       13.07       12.41      1.32 o 
   2  10   1       39.29       40.47      3.77 o 
   3  10   1       11.64       15.22      2.05 o 
   4  10   1       22.87       24.61      2.71 o 
   5  10   1       47.02       50.92      6.64 o 
  -1  11   1       35.09       42.01      2.88 o 
   0  11   1        4.67        4.46      0.97 o 
   1  11   1       80.69       83.05      7.48 o 
   2  11   1      164.30      170.49      9.60 o 
   3  11   1       21.94       23.93      1.56 o 
   4  11   1        7.42        5.76      1.07 o 
  -2 -11   2        0.17        0.83      0.38 o 
  -1 -11   2        1.44        1.20      0.46 o 
   0 -11   2       18.48       18.90      2.02 o 
  -4 -10   2        4.30        2.77      0.76 o 
  -3 -10   2        0.04        0.55      0.41 o 
  -2 -10   2       35.96       32.23      4.08 o 
  -1 -10   2        2.24        1.85      0.96 o 
   0 -10   2       95.06       93.06      4.14 o 
   1 -10   2        2.33        1.87      0.56 o 
   2 -10   2        0.42        0.86      1.03 o 
  -5  -9   2        0.12        0.95      0.66 o 
  -4  -9   2        2.25        2.04      0.56 o 
  -3  -9   2      123.79      140.54      9.38 o 
  -2  -9   2        8.15        7.51      1.54 o 
  -1  -9   2        0.21        1.07      0.50 o 
   0  -9   2       26.43       26.93      1.99 o 
   1  -9   2        0.96        0.65      0.48 o 
   2  -9   2        5.06        3.22      0.60 o 
   3  -9   2       99.91       89.58      5.78 o 
   4  -9   2        0.37        0.61      0.37 o 
  -6  -8   2        5.57        4.22      1.12 o 
  -5  -8   2       58.69       61.05      3.58 o 
  -4  -8   2       33.93       35.60      4.20 o 
  -3  -8   2        2.68        1.95      0.50 o 
  -2  -8   2       60.49       55.79      1.37 o 
  -1  -8   2      168.70      164.61      5.90 o 
   0  -8   2        1.14        0.91      0.43 o 
   1  -8   2       11.19        8.45      0.92 o 
   2  -8   2        6.72        8.54      0.79 o 
   3  -8   2      131.82      144.53      7.74 o 
   4  -8   2        4.57        4.86      0.72 o 
   5  -8   2       12.98       12.76      1.66 o 
  -7  -7   2        0.21        1.52      0.64 o 
  -6  -7   2       13.73       15.87      3.13 o 
  -5  -7   2       96.67      100.58      3.34 o 
  -4  -7   2      183.06      198.67      6.65 o 
  -3  -7   2       13.89       11.58      1.24 o 
  -2  -7   2      158.44      172.60      4.29 o 
  -1  -7   2      335.11      325.77      5.97 o 
   0  -7   2       50.68       48.61      0.91 o 
   1  -7   2       30.35       27.32      1.92 o 
   2  -7   2       62.10       53.17      2.09 o 
   3  -7   2      251.88      260.54      9.54 o 
   4  -7   2        1.48        1.92      0.38 o 
   5  -7   2       10.90        7.47      1.28 o 
  -7  -6   2        3.79        8.57      2.18 o 
  -6  -6   2       15.26       14.12      3.16 o 
  -5  -6   2       26.04       27.78      2.63 o 
  -4  -6   2      278.30      283.53      6.87 o 
  -3  -6   2       22.17       25.53      1.52 o 
  -2  -6   2      115.08      118.27      1.87 o 
  -1  -6   2       77.77       73.98      1.45 o 
   0  -6   2      216.73      216.67      4.57 o 
   1  -6   2       21.95       22.27      1.08 o 
   2  -6   2      153.04      142.93      7.37 o 
   3  -6   2       78.63       58.89      3.36 o 
   4  -6   2       19.15       13.68      1.06 o 
   5  -6   2        1.14        0.97      0.30 o 
   6  -6   2        0.01        0.62      0.60 o 
  -7  -5   2       11.56       12.48      2.89 o 
  -6  -5   2       61.02       59.23      2.53 o 
  -5  -5   2        3.53        2.77      0.30 o 
  -4  -5   2      228.76      232.99      7.76 o 
  -3  -5   2       55.32       58.71      1.86 o 
  -2  -5   2      224.58      239.55      5.05 o 
  -1  -5   2      223.44      220.60      6.42 o 
   0  -5   2      309.92      336.36      3.14 o 
   1  -5   2      993.80      985.69     32.64 o 
   2  -5   2       45.80       46.20      2.24 o 
   3  -5   2      348.21      337.42     16.40 o 
   4  -5   2       81.75      103.92      7.67 o 
   5  -5   2       78.71       76.76      4.52 o 
   6  -5   2       41.77       41.60      2.09 o 
   7  -5   2       10.89        9.20      2.48 o 
  -7  -4   2       44.48       45.27      2.72 o 
  -6  -4   2        1.96        1.19      0.53 o 
  -5  -4   2       28.94       28.25      1.29 o 
  -4  -4   2        1.57        2.36      0.16 o 
  -3  -4   2     2095.56     2402.25     92.29 o 
  -2  -4   2     2380.17     2712.93     49.88 o 
  -1  -4   2      283.52      298.36      3.70 o 
   0  -4   2        3.03        4.01      0.16 o 
   1  -4   2       23.16       28.02      0.78 o 
   2  -4   2      880.53      947.10     19.66 o 
   3  -4   2      315.83      319.98     20.83 o 
   4  -4   2       64.56       59.04      4.99 o 
   5  -4   2       12.43       11.44      0.89 o 
   6  -4   2       27.62       26.56      1.53 o 
   7  -4   2        0.24        1.00      0.89 o 
  -8  -3   2       18.92       19.02      1.91 o 
  -7  -3   2        8.15        8.66      1.94 o 
  -6  -3   2      106.93      113.87     10.97 o 
  -5  -3   2       19.60       20.67      2.09 o 
  -4  -3   2        0.81        0.82      0.18 o 
  -3  -3   2      741.69      752.80     23.63 o 
  -2  -3   2        3.01        2.76      0.17 o 
  -1  -3   2       45.93       52.99      0.89 o 
   0  -3   2        7.05        9.37      0.27 o 
   1  -3   2      912.50      954.10      8.77 o 
   2  -3   2      299.19      312.29      5.45 o 
   3  -3   2        2.54        0.54      0.27 o 
   4  -3   2       54.66       57.23      1.51 o 
   5  -3   2       73.61       62.09      1.76 o 
   6  -3   2       60.12       55.66      5.79 o 
   7  -3   2        3.81        2.64      1.06 o 
  -8  -2   2       47.89       52.09      4.01 o 
  -7  -2   2       23.81       23.77      3.70 o 
  -6  -2   2      544.46      589.84     26.70 o 
  -5  -2   2       33.18       29.04      1.70 o 
  -4  -2   2        8.03        6.29      0.75 o 
  -3  -2   2        0.96        0.41      0.11 o 
  -2  -2   2      265.08      293.74      4.04 o 
  -1  -2   2      207.45      178.25      0.76 o 
   0  -2   2      126.43      113.17      3.36 o 
   1  -2   2      162.07      170.65      2.93 o 
   2  -2   2     1066.02     1290.20     13.88 o 
   3  -2   2       18.94       17.96      0.82 o 
   4  -2   2        8.78        5.89      1.14 o 
   5  -2   2        0.17        0.55      0.79 o 
   6  -2   2       37.25       39.11      1.92 o 
   7  -2   2        0.94        2.97      0.90 o 
   8  -2   2        5.16        5.94      1.57 o 
  -8  -1   2        3.56        4.85      1.05 o 
  -7  -1   2        0.00        0.76      0.67 o 
  -6  -1   2       10.97        9.14      3.26 o 
  -5  -1   2       22.75       22.86      2.06 o 
  -4  -1   2      250.32      258.65     11.25 o 
  -3  -1   2      178.59      199.54      5.08 o 
  -2  -1   2      129.30      121.09      4.27 o 
   0  -1   2      915.68      890.98     11.33 o 
   2  -1   2      755.07      769.54      8.03 o 
   3  -1   2        0.25        1.25      0.31 o 
   4  -1   2       50.79       57.25      2.71 o 
   5  -1   2       41.39       49.02      3.02 o 
   6  -1   2       34.43       37.82      2.80 o 
   7  -1   2       10.11       12.31      2.82 o 
   8  -1   2        2.06        0.74      0.90 o 
  -8   0   2        0.29        0.99      0.56 o 
  -7   0   2        0.03        1.71      0.65 o 
  -6   0   2       18.96       21.98      1.49 o 
  -5   0   2       31.15       36.64      4.27 o 
  -4   0   2      121.86      118.91      5.74 o 
  -2   0   2      182.63      175.77      1.98 o 
   0   0   2     1414.33     1405.05     22.25 o 
   1   0   2      360.49      382.99      3.47 o 
   2   0   2      283.12      278.43      3.81 o 
   3   0   2      473.87      528.12      7.35 o 
   4   0   2      320.35      336.92      7.26 o 
   5   0   2        0.15        0.75      0.28 o 
   6   0   2       88.69       91.17      3.96 o 
   7   0   2        9.79       12.53      1.13 o 
   8   0   2       22.54       26.17      1.71 o 
  -8   1   2       33.30       36.63      3.56 o 
  -7   1   2       21.66       27.78      2.35 o 
  -6   1   2       43.39       45.05      2.73 o 
  -5   1   2        1.67        2.84      1.12 o 
  -4   1   2      848.77      941.91     30.65 o 
  -3   1   2       16.40       20.58      0.74 o 
  -2   1   2       49.72       47.76      1.18 o 
  -1   1   2        1.65        1.43      0.29 o 
   0   1   2        0.47        1.58      0.32 o 
   2   1   2       28.70       27.52      0.69 o 
   3   1   2      614.39      639.07      4.44 o 
   4   1   2      357.80      375.92      6.09 o 
   5   1   2        4.48        5.81      0.42 o 
   6   1   2        8.83        8.24      0.35 o 
   7   1   2        1.62        1.85      0.72 o 
   8   1   2        0.71        1.28      0.65 o 
  -7   2   2       42.56       45.72      2.66 o 
  -6   2   2      150.46      160.79      3.36 o 
  -5   2   2       23.74       26.14      1.23 o 
  -4   2   2        7.35        5.79      0.30 o 
  -3   2   2        3.71        3.66      0.50 o 
  -2   2   2        3.95        3.32      0.23 o 
  -1   2   2      437.63      441.35      5.93 o 
   0   2   2      246.27      204.75      4.16 o 
   1   2   2     4798.70     4716.20    190.81 o 
   2   2   2       76.96       74.09      1.78 o 
   3   2   2       42.62       34.97      1.19 o 
   4   2   2        0.05        0.91      0.22 o 
   5   2   2      317.50      328.34      4.84 o 
   6   2   2      145.51      152.57      3.33 o 
   7   2   2        4.96        3.68      0.82 o 
   8   2   2       28.29       28.69      3.31 o 
  -7   3   2        5.28        6.81      1.07 o 
  -6   3   2       24.48       27.13      2.56 o 
  -5   3   2       54.91       57.10      2.22 o 
  -4   3   2       37.33       33.07      1.50 o 
  -3   3   2        6.91        5.61      0.28 o 
  -2   3   2       31.67       33.15      1.54 o 
  -1   3   2      150.06      135.95      3.33 o 
   0   3   2      424.18      398.90      6.47 o 
   1   3   2      253.30      220.63      7.27 o 
   2   3   2      341.33      345.40      2.66 o 
   3   3   2       17.42       19.81      0.60 o 
   4   3   2      245.08      230.58      4.57 o 
   5   3   2      155.26      158.07      4.55 o 
   6   3   2       82.36       79.59      1.67 o 
   7   3   2      265.72      263.17     11.45 o 
   8   3   2       81.06       85.69      7.17 o 
  -7   4   2        2.05        2.88      1.09 o 
  -6   4   2       32.37       36.36      2.35 o 
  -5   4   2        5.90        4.37      0.68 o 
  -4   4   2        3.46        5.02      0.45 o 
  -3   4   2        8.21        8.47      0.54 o 
  -2   4   2      101.03       97.38      1.93 o 
  -1   4   2      358.18      358.50      8.01 o 
   0   4   2       10.72       10.34      0.27 o 
   1   4   2      114.03      114.31      2.17 o 
   2   4   2       34.78       26.22      0.87 o 
   3   4   2     1248.65     1366.41     14.14 o 
   4   4   2      167.35      174.62      4.56 o 
   5   4   2       49.16       48.36      1.23 o 
   6   4   2       37.45       36.08      1.99 o 
   7   4   2        5.70        6.30      1.69 o 
   8   4   2       62.27       59.30      3.90 o 
  -6   5   2        0.39        0.56      0.30 o 
  -5   5   2       17.23       14.60      1.09 o 
  -4   5   2       26.82       24.54      1.10 o 
  -3   5   2       20.70       17.15      0.91 o 
  -2   5   2       42.23       45.41      1.83 o 
  -1   5   2       96.08      102.10      2.01 o 
   0   5   2       18.46       14.86      0.54 o 
   1   5   2      959.96     1008.11      8.97 o 
   2   5   2      284.13      336.26      8.33 o 
   3   5   2       28.25       23.27      0.74 o 
   4   5   2      199.85      203.34      1.85 o 
   5   5   2      450.01      447.68      7.26 o 
   6   5   2       45.25       45.25      1.91 o 
   7   5   2       13.51        6.51      3.10 o 
   8   5   2       11.04        8.23      1.52 o 
  -6   6   2        3.92        4.19      2.10 o 
  -5   6   2       75.21       81.34      3.31 o 
  -4   6   2      181.38      178.69      6.29 o 
  -3   6   2      115.86      104.28      3.68 o 
  -2   6   2       56.84       50.27      1.04 o 
  -1   6   2       85.50       77.97      1.78 o 
   0   6   2      236.78      214.80      4.44 o 
   1   6   2      358.32      353.39      4.49 o 
   2   6   2       41.92       53.02      1.29 o 
   3   6   2      135.15      125.64      1.52 o 
   4   6   2      248.72      231.53      2.54 o 
   5   6   2      294.86      286.37      5.62 o 
   6   6   2       18.97       19.19      1.38 o 
   7   6   2        0.27        1.46      0.60 o 
   8   6   2        0.01        3.58      1.11 o 
  -5   7   2        2.38        1.79      0.52 o 
  -4   7   2       27.65       24.78      2.44 o 
  -3   7   2       27.24       29.09      1.55 o 
  -2   7   2        2.52        3.28      0.87 o 
  -1   7   2      101.69       97.89      1.34 o 
   0   7   2        6.95       10.12      0.70 o 
   1   7   2      133.18      139.23      1.85 o 
   2   7   2       70.22       69.49      1.42 o 
   3   7   2      146.43      138.09      2.19 o 
   4   7   2      343.97      347.91      8.41 o 
   5   7   2        6.36        8.14      1.21 o 
   6   7   2      114.57      122.43      5.78 o 
   7   7   2       62.03       66.32      7.98 o 
  -5   8   2        5.85        6.61      0.95 o 
  -4   8   2       66.29       73.55      4.85 o 
  -3   8   2        5.26        3.65      0.53 o 
  -2   8   2      103.12      101.78      3.22 o 
  -1   8   2       25.46       25.47      1.56 o 
   0   8   2        6.47        4.87      0.77 o 
   1   8   2      153.78      143.77      2.44 o 
   2   8   2        2.47        2.19      0.88 o 
   3   8   2        0.28        0.61      0.39 o 
   4   8   2       22.17       21.08      1.35 o 
   5   8   2        8.60        9.29      1.23 o 
   6   8   2       23.02       19.43      2.22 o 
   7   8   2        0.46        1.13      0.49 o 
  -4   9   2       89.08       93.84      4.91 o 
  -3   9   2       16.63       14.97      2.16 o 
  -2   9   2       11.26        9.54      1.16 o 
  -1   9   2        6.35        7.08      0.72 o 
   0   9   2      105.85      102.84      4.31 o 
   1   9   2       89.50       83.11      2.36 o 
   2   9   2       33.29       28.71      1.49 o 
   3   9   2        1.95        2.69      1.84 o 
   4   9   2      240.68      267.64      8.49 o 
   5   9   2       15.03       14.88      1.81 o 
   6   9   2       14.51       17.97      2.33 o 
  -3  10   2      122.62      143.54      7.45 o 
  -2  10   2        2.48        1.62      0.50 o 
  -1  10   2       57.90       58.74      2.68 o 
   0  10   2      124.00      136.63      6.09 o 
   1  10   2       36.13       38.44      2.02 o 
   2  10   2       19.56       21.25      2.08 o 
   3  10   2       35.27       38.33      1.92 o 
   4  10   2       33.84       35.56      5.20 o 
   5  10   2        3.64        7.11      4.45 o 
  -1  11   2       34.57       36.68      1.81 o 
   0  11   2       36.89       40.81      2.49 o 
   1  11   2        0.15        0.70      0.49 o 
   2  11   2       12.23       17.61      2.37 o 
   3  11   2        8.24        9.44      1.29 o 
   4  11   2        1.57        2.76      0.62 o 
  -4 -10   3        0.64        0.92      0.79 o 
  -3 -10   3       50.60       50.34      2.24 o 
  -2 -10   3       63.10       62.62      6.84 o 
  -1 -10   3       18.10       19.28      2.57 o 
   0 -10   3       30.97       28.31      1.81 o 
   1 -10   3       62.73       63.22      5.31 o 
   2 -10   3        0.84        2.14      1.31 o 
  -5  -9   3        6.58        4.47      0.81 o 
  -4  -9   3        7.93       11.01      1.53 o 
  -3  -9   3       16.76       22.70      2.19 o 
  -2  -9   3       26.58       20.47      2.11 o 
  -1  -9   3      115.81      128.23      8.89 o 
   0  -9   3       13.23       12.31      1.68 o 
   1  -9   3       26.65       24.25      2.48 o 
   2  -9   3       11.61        9.37      1.90 o 
   3  -9   3        3.14        2.67      2.47 o 
  -6  -8   3       19.54       12.59      4.05 o 
  -5  -8   3       71.38       72.18      3.66 o 
  -4  -8   3        0.98        0.39      0.27 o 
  -3  -8   3       92.14       89.51      3.00 o 
  -2  -8   3        0.68        2.10      0.53 o 
  -1  -8   3        0.23        0.54      0.17 o 
   0  -8   3        5.72        4.66      0.54 o 
   1  -8   3       59.72       51.32      2.79 o 
   2  -8   3       73.45       61.97      4.67 o 
   3  -8   3       26.74       25.01      2.03 o 
   4  -8   3        7.09        7.32      1.26 o 
  -6  -7   3        9.55       11.51      2.81 o 
  -5  -7   3        1.28        2.55      0.67 o 
  -4  -7   3        1.19        1.40      0.45 o 
  -3  -7   3        5.50        5.16      0.57 o 
  -2  -7   3       21.96       18.00      1.29 o 
  -1  -7   3      106.99       96.75      2.95 o 
   0  -7   3        2.20        2.66      0.25 o 
   1  -7   3       92.78       84.23      5.21 o 
   2  -7   3      977.64      983.66     97.60 o 
   3  -7   3       40.88       27.08      5.19 o 
   4  -7   3       33.05       33.06      2.57 o 
   5  -7   3        1.81        1.17      0.96 o 
  -7  -6   3        0.98        0.40      0.45 o 
  -6  -6   3        1.37        0.96      0.46 o 
  -5  -6   3      122.94      117.30      4.86 o 
  -4  -6   3      126.69      128.32      2.62 o 
  -3  -6   3       43.75       44.58      1.66 o 
  -2  -6   3       25.56       32.86      1.84 o 
  -1  -6   3      448.82      453.30      7.64 o 
   0  -6   3      182.77      187.20      1.83 o 
   1  -6   3        0.88        1.20      0.44 o 
   2  -6   3       78.74       71.38      5.07 o 
   3  -6   3      201.47      201.94     13.09 o 
   4  -6   3       87.15       79.30      5.23 o 
   5  -6   3        0.30        0.54      0.32 o 
   6  -6   3        6.02        4.89      0.83 o 
  -7  -5   3       19.66       17.31      4.18 o 
  -6  -5   3        0.20        0.36      0.22 o 
  -5  -5   3        6.54        6.60      0.77 o 
  -4  -5   3      624.80      637.72     17.12 o 
  -3  -5   3      196.10      196.30      8.98 o 
  -2  -5   3       35.66       35.27      1.08 o 
  -1  -5   3       12.66       17.45      0.61 o 
   0  -5   3        1.55        3.96      0.17 o 
   1  -5   3        6.58       10.06      0.34 o 
   2  -5   3       68.51       66.36      3.01 o 
   3  -5   3      375.64      360.91     22.59 o 
   4  -5   3      249.13      216.02     12.02 o 
   5  -5   3        0.35        1.62      0.37 o 
   6  -5   3        0.02        0.51      0.22 o 
  -7  -4   3       94.73       96.16      7.15 o 
  -6  -4   3       91.48       92.99      5.09 o 
  -5  -4   3       79.16       78.68      5.51 o 
  -4  -4   3       77.50       66.32      3.04 o 
  -3  -4   3       34.35       27.77      1.13 o 
  -2  -4   3        0.00        0.80      0.28 o 
  -1  -4   3      108.68      110.69      2.22 o 
   0  -4   3       20.51       21.55      0.61 o 
   1  -4   3       26.45       25.41      0.82 o 
   2  -4   3       68.91       76.79      3.32 o 
   3  -4   3        2.76        4.76      0.34 o 
   4  -4   3      192.42      172.88      9.80 o 
   5  -4   3        2.00        2.15      0.65 o 
   6  -4   3        1.60        1.65      0.33 o 
   7  -4   3       39.38       37.37      3.54 o 
  -7  -3   3       57.49       64.65      3.02 o 
  -6  -3   3        8.76        8.53      2.50 o 
  -5  -3   3       21.70       18.91      1.12 o 
  -4  -3   3       35.12       30.58      1.68 o 
  -3  -3   3      126.85      123.70      4.53 o 
  -2  -3   3      410.59      404.22      4.19 o 
  -1  -3   3       64.35       72.18      1.90 o 
   0  -3   3       15.32       13.66      0.30 o 
   1  -3   3       20.86       17.70      0.58 o 
   2  -3   3      827.25      891.67     19.28 o 
   3  -3   3       36.59       32.77      0.90 o 
   4  -3   3       38.99       32.06      1.46 o 
   5  -3   3       23.86       20.01      1.97 o 
   6  -3   3        0.08        0.80      0.57 o 
   7  -3   3        6.75       10.21      1.37 o 
  -7  -2   3       29.35       28.58      2.05 o 
  -6  -2   3       18.72       16.91      1.62 o 
  -5  -2   3       26.12       25.73      2.21 o 
  -4  -2   3       18.63       18.72      0.81 o 
  -3  -2   3      221.68      233.54      7.16 o 
  -2  -2   3      729.46      831.15     14.08 o 
  -1  -2   3      686.31      682.28      3.41 o 
   0  -2   3        4.00        2.97      0.17 o 
   1  -2   3      607.29      630.64      4.65 o 
   2  -2   3      140.53      134.65      2.56 o 
   3  -2   3      777.76      836.55     20.58 o 
   4  -2   3      359.72      364.23     12.65 o 
   5  -2   3      217.30      220.19      9.84 o 
   6  -2   3      134.83      138.08      4.50 o 
   7  -2   3       25.51       25.05      2.72 o 
   8  -2   3       10.84       15.20      2.50 o 
  -7  -1   3       27.90       27.25      2.64 o 
  -6  -1   3       49.33       40.10      2.42 o 
  -5  -1   3        2.24        1.58      0.65 o 
  -4  -1   3      144.25      157.89      7.27 o 
  -3  -1   3      188.00      206.23      3.81 o 
  -2  -1   3      273.46      247.72      6.19 o 
  -1  -1   3     1365.65     1464.54     23.76 o 
   0  -1   3      861.18      847.17      6.48 o 
   1  -1   3      186.94      188.37      2.51 o 
   2  -1   3      190.20      192.90      2.90 o 
   3  -1   3       21.16       18.00      0.80 o 
   4  -1   3       69.78       83.63      2.28 o 
   5  -1   3       44.46       44.97      1.60 o 
   6  -1   3        0.32        0.83      0.26 o 
   7  -1   3       30.63       34.10      3.62 o 
   8  -1   3       10.39       12.63      2.21 o 
  -7   0   3       35.98       29.29      4.13 o 
  -6   0   3       51.16       48.15      2.37 o 
  -5   0   3       18.13       19.46      2.52 o 
  -4   0   3        5.73        3.74      0.43 o 
  -3   0   3       41.13       45.97      1.61 o 
  -2   0   3       14.26       13.64      0.43 o 
  -1   0   3     1714.94     1710.39     21.51 o 
   0   0   3       28.43       27.75      0.49 o 
   1   0   3       20.65       24.19      0.54 o 
   2   0   3      834.88      821.99      6.15 o 
   3   0   3      403.79      416.36      4.38 o 
   4   0   3      136.85      141.00      1.65 o 
   5   0   3       29.30       29.53      1.53 o 
   6   0   3       50.49       53.97      2.99 o 
   7   0   3       26.20       27.72      2.07 o 
   8   0   3       26.69       28.34      2.08 o 
  -7   1   3        0.38        0.77      0.49 o 
  -6   1   3       19.09       21.29      2.13 o 
  -5   1   3       40.53       36.58      2.58 o 
  -4   1   3      100.55       86.55      2.21 o 
  -3   1   3      140.90      125.79      4.41 o 
  -2   1   3        1.95        2.67      0.28 o 
  -1   1   3      102.56       97.51      1.59 o 
   0   1   3      409.26      375.30      5.50 o 
   1   1   3        4.98        8.12      0.33 o 
   2   1   3       98.52       71.32      1.19 o 
   3   1   3        2.78        4.78      0.22 o 
   4   1   3       31.64       29.09      0.81 o 
   5   1   3        6.61        4.40      0.35 o 
   6   1   3     1118.75     1194.92     52.27 o 
   7   1   3      107.33      105.35      3.51 o 
   8   1   3        4.21        2.31      1.02 o 
  -7   2   3       49.00       56.88      3.68 o 
  -6   2   3       12.64       13.66      1.40 o 
  -5   2   3       48.63       51.37      1.02 o 
  -4   2   3       53.23       47.47      1.60 o 
  -3   2   3        7.87       10.51      0.72 o 
  -2   2   3       77.43       74.05      3.12 o 
  -1   2   3      260.55      240.71      4.09 o 
   0   2   3      269.44      258.90      1.76 o 
   1   2   3     1105.83     1088.09     12.75 o 
   2   2   3      182.16      192.00      2.33 o 
   3   2   3      825.02      882.72     11.72 o 
   4   2   3      407.82      384.82      7.63 o 
   5   2   3       12.79       12.40      0.66 o 
   6   2   3        3.16        2.64      0.18 o 
   7   2   3      239.89      243.57     14.02 o 
   8   2   3       27.51       27.15      3.72 o 
  -7   3   3       20.05       24.84      1.97 o 
  -6   3   3      110.41      120.85      5.77 o 
  -5   3   3       13.18       14.48      0.96 o 
  -4   3   3       88.75       91.74      2.60 o 
  -3   3   3       23.26       21.58      0.82 o 
  -2   3   3       63.54       60.76      1.87 o 
  -1   3   3       36.27       30.23      0.70 o 
   0   3   3      707.26      708.04      6.37 o 
   1   3   3     2701.95     2946.57     20.92 o 
   2   3   3      433.31      424.03      4.99 o 
   3   3   3       78.75       88.35      1.68 o 
   4   3   3      199.30      215.39      4.55 o 
   5   3   3        6.54        7.28      0.46 o 
   6   3   3      698.61      663.26     15.74 o 
   7   3   3        2.70        2.26      0.56 o 
   8   3   3        6.61        6.16      1.71 o 
  -7   4   3       15.26       13.05      2.34 o 
  -6   4   3        7.15        8.53      2.69 o 
  -5   4   3       11.03       11.65      0.94 o 
  -4   4   3       48.26       49.14      1.57 o 
  -3   4   3      897.48      884.70     21.98 o 
  -2   4   3      251.86      236.88      2.56 o 
   0   4   3        7.91        4.82      0.30 o 
   1   4   3        9.46        5.40      0.27 o 
   2   4   3       30.79       26.20      2.36 o 
   3   4   3      332.93      327.73      6.89 o 
   4   4   3       43.95       48.22      1.39 o 
   5   4   3      293.89      293.30      3.14 o 
   6   4   3      118.60      107.10      1.78 o 
   7   4   3       60.49       56.77      2.47 o 
   8   4   3      157.45      170.53     13.14 o 
  -6   5   3       20.38       25.03      2.00 o 
  -5   5   3       12.97       15.52      1.20 o 
  -4   5   3      225.48      232.09      5.48 o 
  -3   5   3      150.53      145.99      2.53 o 
  -2   5   3      902.20      912.50      9.95 o 
  -1   5   3        8.25        6.21      0.46 o 
   0   5   3       11.74        9.94      0.58 o 
   1   5   3      903.76      956.91      6.50 o 
   2   5   3        6.30        5.41      0.52 o 
   3   5   3       15.63        8.96      0.48 o 
   4   5   3      101.36       97.00      1.07 o 
   5   5   3       16.15       17.77      0.82 o 
   6   5   3       65.82       61.26      2.27 o 
   7   5   3        0.77        0.38      0.43 o 
   8   5   3        5.95        6.03      1.81 o 
  -6   6   3        7.90        8.91      2.21 o 
  -5   6   3       56.49       64.16      2.77 o 
  -4   6   3       26.28       23.43      1.64 o 
  -3   6   3      111.08      107.43      3.41 o 
  -2   6   3       10.87        9.18      0.60 o 
  -1   6   3       48.99       43.23      1.70 o 
   0   6   3      141.17      136.37      1.76 o 
   1   6   3      192.75      188.23      2.76 o 
   2   6   3      180.06      199.76      5.01 o 
   3   6   3       73.46       80.68      1.31 o 
   4   6   3      174.79      168.54      4.44 o 
   5   6   3      155.11      147.81      3.16 o 
   6   6   3        0.01        0.95      0.60 o 
   7   6   3        0.04        0.22      0.36 o 
   8   6   3        0.48        0.28      0.22 o 
  -5   7   3        5.12        6.82      1.07 o 
  -4   7   3        5.00        5.29      1.05 o 
  -3   7   3      166.31      165.49      6.89 o 
  -2   7   3      271.69      257.99      5.15 o 
  -1   7   3      676.60      665.32     14.16 o 
   0   7   3        0.09        0.44      0.34 o 
   1   7   3      968.70      921.14     17.72 o 
   2   7   3       50.65       46.15      1.34 o 
   3   7   3      253.98      270.14      2.50 o 
   4   7   3       32.34       30.93      1.04 o 
   5   7   3        1.45        1.05      0.42 o 
   6   7   3       19.77       15.23      2.32 o 
   7   7   3       24.53       26.06      3.08 o 
  -4   8   3       59.75       71.71      4.62 o 
  -3   8   3        0.69        0.98      0.29 o 
  -2   8   3        5.83        5.15      0.79 o 
  -1   8   3      337.18      343.96      5.22 o 
   0   8   3      822.48      830.81     24.50 o 
   1   8   3       14.48       13.60      0.68 o 
   2   8   3      203.01      178.45      8.84 o 
   3   8   3        2.70        4.25      0.45 o 
   4   8   3       87.85       82.31      3.44 o 
   5   8   3       84.16       84.36      3.35 o 
   6   8   3        8.92       10.28      1.50 o 
   7   8   3        0.23        0.64      0.38 o 
  -4   9   3       65.02       75.95      4.92 o 
  -3   9   3        0.80        1.37      0.39 o 
  -2   9   3       45.85       41.72      2.69 o 
  -1   9   3        0.04        0.76      1.59 o 
   0   9   3        0.94        0.62      0.25 o 
   1   9   3       78.13       72.84      2.10 o 
   2   9   3        5.22        4.01      0.66 o 
   3   9   3      135.21      145.53      5.50 o 
   4   9   3        4.19        3.90      1.20 o 
   5   9   3        0.00        1.79      0.59 o 
   6   9   3        3.30        3.26      0.81 o 
  -3  10   3       19.83       20.94      2.59 o 
  -2  10   3        1.54        0.80      0.82 o 
  -1  10   3        0.01        0.41      0.25 o 
   0  10   3       25.23       24.20      1.71 o 
   1  10   3       84.24       84.33      4.09 o 
   2  10   3        0.03        1.29      0.48 o 
   3  10   3        3.88        3.75      0.80 o 
   4  10   3        4.45        8.28      1.09 o 
   5  10   3       18.29       17.14      3.06 o 
  -1  11   3        0.11        1.52      0.75 o 
   0  11   3       22.42       22.88      1.57 o 
   1  11   3      149.31      159.74      9.21 o 
   2  11   3      134.25      143.19      5.88 o 
   3  11   3       55.40       65.46      3.83 o 
   4  11   3       61.59       78.38      5.25 o 
  -3 -10   4        0.04        1.41      0.45 o 
  -2 -10   4        0.23        0.35      0.47 o 
  -1 -10   4        5.53        5.49      1.24 o 
   0 -10   4       64.16       66.91      4.20 o 
   1 -10   4        6.72        8.21      2.07 o 
  -4  -9   4       11.50       12.09      2.04 o 
  -3  -9   4       46.03       39.74      2.19 o 
  -2  -9   4       38.03       42.94      3.14 o 
  -1  -9   4        1.34        1.68      0.89 o 
   0  -9   4        0.28        0.38      0.63 o 
   1  -9   4       62.03       67.84      4.52 o 
   2  -9   4        0.18        0.93      0.98 o 
   3  -9   4       86.49       88.71     14.04 o 
  -5  -8   4       52.34       43.88      4.86 o 
  -4  -8   4       11.75        9.99      1.77 o 
  -3  -8   4       84.80       96.57      4.61 o 
  -2  -8   4       86.47       77.52      3.19 o 
  -1  -8   4        1.61        1.20      0.91 o 
   0  -8   4       80.30       72.35      4.14 o 
   1  -8   4       10.20       10.50      0.81 o 
   2  -8   4       28.15       22.39      1.99 o 
   3  -8   4       42.64       36.62      5.89 o 
   4  -8   4       86.76       84.67     11.74 o 
  -6  -7   4        7.17        5.07      1.46 o 
  -5  -7   4      322.71      320.24     19.04 o 
  -4  -7   4       35.72       36.60      4.02 o 
  -3  -7   4       55.72       54.76      2.68 o 
  -2  -7   4       92.71      101.04      2.14 o 
  -1  -7   4        0.00        0.46      0.28 o 
   0  -7   4        0.41        0.60      0.29 o 
   1  -7   4      118.84      113.06      7.00 o 
   2  -7   4       55.27       53.57      4.43 o 
   3  -7   4       19.45       16.52      1.48 o 
   4  -7   4       56.80       53.32      5.57 o 
   5  -7   4        0.13        0.75      0.29 o 
  -6  -6   4        1.91        0.89      0.74 o 
  -5  -6   4       15.55       16.45      1.83 o 
  -4  -6   4       32.71       35.53      1.71 o 
  -3  -6   4        3.95        2.49      0.37 o 
  -2  -6   4       82.31       80.93      1.86 o 
  -1  -6   4      104.60      111.99      3.02 o 
   0  -6   4      100.71       95.91      1.87 o 
   1  -6   4       25.77       24.46      1.03 o 
   2  -6   4       13.31       11.51      0.58 o 
   3  -6   4       11.58       12.40      0.76 o 
   4  -6   4       32.93       31.67      3.65 o 
   5  -6   4        1.45        1.52      0.57 o 
   6  -6   4        4.63        4.20      0.94 o 
  -7  -5   4        1.64        1.27      0.55 o 
  -5  -5   4        7.54        8.04      1.23 o 
  -4  -5   4       21.34       21.47      1.30 o 
  -3  -5   4       90.42       89.27      3.48 o 
  -2  -5   4       58.65       57.69      1.80 o 
  -1  -5   4       55.63       50.90      2.15 o 
   0  -5   4      155.43      152.42      1.67 o 
   1  -5   4       11.21       10.55      0.52 o 
   2  -5   4        6.54        5.78      0.27 o 
   3  -5   4        2.31        1.33      0.31 o 
   4  -5   4      149.68      141.43     10.84 o 
   5  -5   4        7.63        8.92      1.50 o 
   6  -5   4       33.70       34.99      3.03 o 
  -7  -4   4       21.85       26.92      7.64 o 
  -6  -4   4        7.57        7.60      1.18 o 
  -5  -4   4       23.32       21.86      1.58 o 
  -4  -4   4      188.73      191.78     13.73 o 
  -3  -4   4       66.04       64.62      1.42 o 
  -2  -4   4       56.57       66.77      1.18 o 
  -1  -4   4       89.80       84.43      2.20 o 
   0  -4   4       23.76       21.06      0.66 o 
   1  -4   4       60.19       61.04      1.30 o 
   2  -4   4      371.45      381.59      6.56 o 
   3  -4   4        9.11       11.83      0.82 o 
   4  -4   4       23.69       21.74      1.12 o 
   5  -4   4        9.71       12.07      1.08 o 
   6  -4   4       17.14       10.85      1.78 o 
   7  -4   4       87.96       92.47      5.54 o 
  -7  -3   4      149.80      157.51     12.17 o 
  -6  -3   4        0.48        0.28      0.23 o 
  -5  -3   4      153.03      141.19      4.90 o 
  -4  -3   4      121.23      123.42      3.57 o 
  -3  -3   4      135.75      143.31      5.86 o 
  -2  -3   4      154.98      155.44      1.81 o 
  -1  -3   4        3.87        4.24      0.51 o 
   0  -3   4        2.29        1.42      0.10 o 
   1  -3   4       67.57       74.98      1.65 o 
   2  -3   4       39.27       40.76      1.12 o 
   3  -3   4       89.68       89.72      2.78 o 
   4  -3   4       99.78       90.15      3.01 o 
   5  -3   4       83.77       74.28      3.36 o 
   6  -3   4       22.02       19.50      2.43 o 
   7  -3   4       10.91       11.41      1.50 o 
  -7  -2   4        6.05        4.56      1.01 o 
  -6  -2   4       32.30       28.59      2.53 o 
  -5  -2   4       53.47       50.18      2.09 o 
  -4  -2   4       99.69       95.80      3.24 o 
  -3  -2   4      144.65      149.01      4.23 o 
  -2  -2   4      227.57      241.93     10.47 o 
  -1  -2   4      177.01      165.05      5.82 o 
   0  -2   4      403.29      385.35      5.70 o 
   1  -2   4      255.91      274.28      2.77 o 
   2  -2   4       52.23       47.87      1.17 o 
   3  -2   4       88.48       78.23      4.09 o 
   4  -2   4       15.80       14.72      0.69 o 
   5  -2   4       71.16       68.65      3.80 o 
   6  -2   4       16.55       15.06      1.06 o 
   7  -2   4       81.04       85.53      3.85 o 
   8  -2   4       94.97      118.21      7.58 o 
  -7  -1   4        2.41        2.23      0.61 o 
  -6  -1   4        0.61        0.78      0.73 o 
  -5  -1   4       83.72       86.38      2.58 o 
  -4  -1   4       46.74       39.81      1.01 o 
  -3  -1   4        3.59        1.48      0.22 o 
  -2  -1   4      161.05      182.38      4.77 o 
  -1  -1   4      992.97     1047.02     19.90 o 
   0  -1   4       14.09       10.78      0.45 o 
   1  -1   4      181.41      174.66      2.33 o 
   2  -1   4      195.00      190.62      1.31 o 
   3  -1   4        0.28        1.21      0.27 o 
   4  -1   4      123.17      130.63      2.57 o 
   5  -1   4      563.40      576.47     14.79 o 
   6  -1   4        7.06       10.87      1.17 o 
   7  -1   4      157.05      163.57     10.72 o 
   8  -1   4        6.15        6.61      1.24 o 
  -7   0   4        0.18        0.48      0.22 o 
  -6   0   4        0.43        1.12      0.34 o 
  -5   0   4       99.24      111.04      3.02 o 
  -4   0   4       90.57       93.97      1.43 o 
  -3   0   4       67.11       59.61      1.95 o 
  -2   0   4       10.22       14.48      0.61 o 
  -1   0   4      822.68      842.69     11.88 o 
   0   0   4      773.84      776.37     10.76 o 
   1   0   4       11.09        9.05      0.42 o 
   2   0   4     1105.08     1186.54      9.24 o 
   3   0   4      321.50      353.38      2.28 o 
   4   0   4       62.41       63.12      1.53 o 
   5   0   4      351.31      347.44      5.77 o 
   6   0   4      479.45      517.48     12.63 o 
   7   0   4        7.23        4.73      1.02 o 
   8   0   4        0.12        0.86      0.51 o 
  -7   1   4        0.20       -0.88      2.76 o 
  -6   1   4      109.70      113.75      3.77 o 
  -5   1   4        0.38        0.89      0.29 o 
  -4   1   4        0.28        0.87      0.12 o 
  -3   1   4        3.28        2.91      0.20 o 
  -2   1   4      247.17      249.55      6.94 o 
  -1   1   4     2880.07     3224.05     75.30 o 
   0   1   4     2568.96     2710.15     38.87 o 
   1   1   4      530.97      464.78      5.83 o 
   2   1   4     2688.94     2958.27     49.69 o 
   3   1   4     1299.89     1378.04     36.09 o 
   4   1   4       79.47       78.68      1.73 o 
   5   1   4      170.44      159.89      3.88 o 
   6   1   4        0.29        0.36      0.24 o 
   7   1   4      104.41      102.35      3.44 o 
   8   1   4        3.89        2.61      1.38 o 
  -7   2   4        5.28        6.03      1.16 o 
  -6   2   4       17.18       16.67      2.12 o 
  -5   2   4       35.98       31.23      2.75 o 
  -4   2   4      119.85      119.70      3.49 o 
  -3   2   4      161.43      167.40      4.44 o 
  -2   2   4       31.61       27.91      1.44 o 
  -1   2   4        2.38        2.80      0.16 o 
   0   2   4      746.13      791.74      8.05 o 
   1   2   4      315.62      327.79      7.31 o 
   2   2   4     2129.58     2344.34      9.00 o 
   3   2   4       26.96       21.00      0.59 o 
   4   2   4        2.74        2.96      0.23 o 
   5   2   4      369.40      369.36      3.57 o 
   6   2   4       38.81       39.03      1.43 o 
   7   2   4        0.01        0.30      0.36 o 
   8   2   4       17.24       16.54      2.13 o 
  -7   3   4       19.05       21.64      3.29 o 
  -6   3   4       22.94       21.40      3.68 o 
  -5   3   4        1.79        2.61      0.66 o 
  -4   3   4      272.10      277.18      6.23 o 
  -3   3   4      521.71      514.58     18.74 o 
  -2   3   4       63.15       53.91      1.99 o 
  -1   3   4       85.07       80.52      2.72 o 
   0   3   4       40.31       40.49      1.02 o 
   1   3   4        3.63        4.21      0.29 o 
   2   3   4     2483.09     2654.36     33.14 o 
   3   3   4      159.45      174.60      3.16 o 
   4   3   4      450.40      445.16      7.34 o 
   5   3   4      150.78      161.62      1.62 o 
   6   3   4      267.19      277.43      4.90 o 
   7   3   4      256.95      248.42      7.86 o 
   8   3   4       48.40       47.07      2.51 o 
  -6   4   4       69.32       77.72      3.57 o 
  -5   4   4        1.65        1.40      0.32 o 
  -4   4   4        6.53        6.61      0.47 o 
  -3   4   4       39.42       40.08      1.26 o 
  -2   4   4       12.61       12.98      0.61 o 
  -1   4   4      312.33      311.44      8.28 o 
   0   4   4      132.28      146.14      4.80 o 
   1   4   4        0.96        2.08      0.17 o 
   2   4   4      114.44      118.98      5.60 o 
   3   4   4      122.51      129.12      4.98 o 
   4   4   4      356.23      352.82      5.19 o 
   5   4   4        0.08        0.52      0.31 o 
   6   4   4        7.26        6.51      0.69 o 
   7   4   4       29.65       28.19      2.49 o 
   8   4   4       21.89       21.53      1.90 o 
  -6   5   4       48.80       51.40      3.38 o 
  -5   5   4      195.89      204.28      9.38 o 
  -4   5   4       49.80       47.71      2.06 o 
  -3   5   4       75.52       70.22      2.51 o 
  -2   5   4        0.06        0.78      0.32 o 
  -1   5   4        1.70        2.54      0.31 o 
   0   5   4        7.08        8.48      0.43 o 
   1   5   4      445.06      486.05     14.10 o 
   2   5   4      651.08      592.84     27.08 o 
   3   5   4       93.48       91.46      2.08 o 
   4   5   4       27.39       23.34      1.54 o 
   5   5   4      485.90      465.17     13.72 o 
   6   5   4        5.07        5.19      1.43 o 
   7   5   4       15.87       14.21      2.04 o 
   8   5   4        3.87        3.13      0.69 o 
  -6   6   4       14.44       19.91      2.42 o 
  -5   6   4        1.99        4.29      0.93 o 
  -4   6   4        4.10        2.91      0.56 o 
  -3   6   4        9.87       10.52      0.75 o 
  -2   6   4      494.98      482.57     10.59 o 
  -1   6   4        1.51        0.69      0.21 o 
   0   6   4      124.20      128.79      1.67 o 
   1   6   4        1.36        0.90      0.24 o 
   2   6   4      224.10      225.82      7.63 o 
   3   6   4      192.19      181.22      3.07 o 
   4   6   4       12.65       16.05      1.38 o 
   5   6   4      132.49      134.07      2.74 o 
   6   6   4      117.97      107.57      3.07 o 
   7   6   4        0.86        1.11      0.31 o 
   8   6   4       37.43       30.27      2.90 o 
  -5   7   4       31.19       40.55      2.13 o 
  -4   7   4       31.86       31.14      1.48 o 
  -3   7   4       13.87       10.85      0.93 o 
  -2   7   4       50.33       49.32      1.78 o 
  -1   7   4      224.91      219.22      4.44 o 
   0   7   4       81.35       80.26      2.63 o 
   1   7   4      306.17      298.30      2.80 o 
   2   7   4        1.45        1.20      0.20 o 
   3   7   4       26.77       31.06      1.31 o 
   4   7   4       21.70       18.71      1.11 o 
   5   7   4        5.30        6.55      1.09 o 
   6   7   4        0.80        1.46      0.51 o 
   7   7   4       83.28       85.77      5.09 o 
  -4   8   4       73.88       77.10      4.73 o 
  -3   8   4       77.49       82.29      3.06 o 
  -2   8   4        4.07        4.59      0.76 o 
  -1   8   4       56.04       54.43      1.31 o 
   0   8   4        1.53        2.11      0.28 o 
   1   8   4       12.89       12.19      0.63 o 
   2   8   4        3.44        2.81      0.18 o 
   3   8   4       10.19       11.17      0.68 o 
   4   8   4        0.60        1.80      0.56 o 
   5   8   4       24.01       33.12      4.00 o 
   6   8   4        0.71        2.85      1.06 o 
   7   8   4        0.89        2.41      1.27 o 
  -4   9   4       47.22       54.44      5.49 o 
  -3   9   4        7.06        6.04      1.15 o 
  -2   9   4        9.58       10.20      1.24 o 
  -1   9   4       49.37       48.26      1.43 o 
   0   9   4        9.40       11.36      1.85 o 
   1   9   4       15.81       13.58      0.87 o 
   2   9   4      159.92      165.04      4.53 o 
   3   9   4        0.23        1.39      0.53 o 
   4   9   4        0.29        1.31      0.67 o 
   5   9   4       89.40       93.91      4.52 o 
   6   9   4        1.48        1.21      0.49 o 
  -2  10   4       12.27       10.61      1.81 o 
  -1  10   4       19.92       18.92      1.70 o 
   0  10   4       53.07       48.88      2.49 o 
   1  10   4        2.14        2.71      0.61 o 
   2  10   4       13.58       15.84      1.63 o 
   3  10   4       35.37       39.96      2.46 o 
   4  10   4        0.71        0.72      0.46 o 
   5  10   4        0.59        1.35      0.59 o 
   6  10   4        4.83        2.77      0.70 o 
  -1  11   4        0.87        2.41      0.79 o 
   0  11   4        2.01        3.39      0.98 o 
   1  11   4        0.01        1.26      0.65 o 
   2  11   4       13.38       18.21      2.02 o 
   3  11   4       27.52       35.74      2.77 o 
   4  11   4        8.89       11.59      1.83 o 
  -2 -10   5       17.07       21.05      2.17 o 
  -1 -10   5        3.12        3.31      0.65 o 
   1 -10   5        2.34        5.12      1.16 o 
  -4  -9   5       45.50       42.64      5.55 o 
  -3  -9   5        0.17        1.32      0.51 o 
  -2  -9   5        6.43        4.33      0.96 o 
  -1  -9   5        0.20        2.16      1.08 o 
   0  -9   5        0.02       -0.45      0.58 o 
   1  -9   5        2.55        6.07      1.59 o 
   2  -9   5       14.26       10.07      4.43 o 
   3  -9   5        4.87        2.55      0.76 o 
  -5  -8   5        7.51        6.63      2.05 o 
  -4  -8   5        6.40        5.21      0.81 o 
  -3  -8   5       38.33       43.42      2.07 o 
  -2  -8   5       20.04       20.15      2.23 o 
  -1  -8   5       17.74       19.82      2.09 o 
   0  -8   5        7.01        5.06      0.88 o 
   1  -8   5      137.50      132.24     21.71 o 
   2  -8   5       19.52       20.95      4.95 o 
   3  -8   5        1.62        1.06      1.25 o 
   4  -8   5        0.26        1.41      0.76 o 
  -5  -7   5        4.11        2.72      0.74 o 
  -4  -7   5        8.87        6.79      1.03 o 
  -3  -7   5       74.63       82.11      3.87 o 
  -2  -7   5       19.74       23.83      1.40 o 
  -1  -7   5       31.96       30.02      1.40 o 
   0  -7   5        8.04        6.68      0.63 o 
   1  -7   5       86.28       90.54      6.87 o 
   2  -7   5        1.42        1.02      0.18 o 
   3  -7   5        0.36        0.39      0.78 o 
   4  -7   5        5.05        4.50      1.57 o 
   5  -7   5       33.74       40.42      6.96 o 
  -6  -6   5        1.74        0.94      0.54 o 
  -5  -6   5       97.57      101.26      4.90 o 
  -4  -6   5        0.01        1.24      0.42 o 
  -3  -6   5        8.45        7.26      0.83 o 
  -2  -6   5       87.20       92.52      1.92 o 
  -1  -6   5       11.96       12.38      1.35 o 
   0  -6   5        8.36        5.10      0.33 o 
   1  -6   5        2.85        1.69      0.65 o 
   2  -6   5      160.95      162.62     10.50 o 
   3  -6   5      230.32      232.08     11.69 o 
   4  -6   5       15.22       13.75      2.69 o 
   5  -6   5        6.26        6.55      3.27 o 
   6  -6   5       22.61       23.94      5.48 o 
  -6  -5   5        2.81        4.00      1.94 o 
  -5  -5   5       18.57       16.91      1.80 o 
  -4  -5   5      204.69      210.93     15.04 o 
  -3  -5   5        9.74       10.79      0.70 o 
  -2  -5   5       28.71       29.83      1.01 o 
  -1  -5   5        9.24        8.21      0.70 o 
   0  -5   5        0.34        0.57      0.23 o 
   1  -5   5        0.60        0.99      0.63 o 
   2  -5   5      315.65      319.10     10.51 o 
   3  -5   5        7.62        6.81      0.63 o 
   4  -5   5       69.08       71.76      2.65 o 
   5  -5   5        0.07        1.03      0.29 o 
   6  -5   5        3.14        4.22      2.32 o 
  -7  -4   5       57.11       67.08      6.14 o 
  -6  -4   5        3.28        3.29      0.82 o 
  -5  -4   5       43.07       41.96      0.94 o 
  -4  -4   5        2.52        2.24      0.37 o 
  -3  -4   5      237.41      242.04      8.71 o 
  -2  -4   5        0.60        1.07      0.26 o 
  -1  -4   5      147.98      150.49      5.15 o 
   0  -4   5      340.49      317.65      5.78 o 
   1  -4   5       23.98       22.97      0.87 o 
   2  -4   5       72.66       76.47      0.74 o 
   3  -4   5       27.34       25.33      1.27 o 
   4  -4   5       82.89       73.26      2.52 o 
   5  -4   5       25.27       23.89      1.58 o 
   6  -4   5       43.68       48.53      4.63 o 
   7  -4   5       53.74       63.01      4.08 o 
  -7  -3   5        0.23        0.46      0.24 o 
  -6  -3   5        2.95        2.65      0.99 o 
  -5  -3   5       42.58       40.06      1.57 o 
  -4  -3   5      140.62      136.96      6.08 o 
  -3  -3   5       62.99       47.31      1.91 o 
  -2  -3   5       27.65       18.71      1.27 o 
  -1  -3   5        0.06        0.82      0.29 o 
   0  -3   5        0.28        0.59      0.11 o 
   1  -3   5       20.97       19.03      0.66 o 
   2  -3   5       89.03       86.36      0.89 o 
   3  -3   5      575.75      590.35     10.78 o 
   4  -3   5     1063.82     1037.85     53.29 o 
   5  -3   5      113.93      103.22      7.15 o 
   6  -3   5       30.76       28.92      2.98 o 
   7  -3   5       47.52       52.46      8.89 o 
  -7  -2   5       86.62       92.17      3.87 o 
  -6  -2   5        0.21        0.70      0.46 o 
  -5  -2   5       80.51       82.52      2.91 o 
  -4  -2   5       24.87       26.86      1.32 o 
  -3  -2   5        2.57        4.92      0.36 o 
  -2  -2   5      151.88      149.77      4.05 o 
  -1  -2   5       96.97       93.65      1.56 o 
   0  -2   5        7.91        7.75      0.75 o 
   1  -2   5        3.67        7.54      0.43 o 
   2  -2   5        3.15        5.78      0.44 o 
   3  -2   5       30.76       23.84      0.63 o 
   4  -2   5      508.80      501.34     15.52 o 
   5  -2   5       53.19       54.70      2.48 o 
   6  -2   5       17.36       16.89      1.18 o 
   7  -2   5       10.33        9.51      1.12 o 
  -7  -1   5       11.64       11.92      1.71 o 
  -6  -1   5        3.62        3.03      0.56 o 
  -5  -1   5      103.09       99.37      2.12 o 
  -4  -1   5       45.14       42.18      1.07 o 
  -3  -1   5       26.73       19.06      0.75 o 
  -2  -1   5      989.19      982.87     41.57 o 
  -1  -1   5       51.02       52.44      1.23 o 
   0  -1   5      732.87      759.68      6.67 o 
   1  -1   5       38.68       44.07      1.63 o 
   2  -1   5        0.20        0.42      0.09 o 
   3  -1   5      678.20      740.36     11.53 o 
   4  -1   5       59.63       50.14      2.06 o 
   5  -1   5       86.36       82.82      2.48 o 
   6  -1   5       60.92       66.02      2.58 o 
   7  -1   5       20.22       22.34      1.56 o 
   8  -1   5        2.74        3.34      0.80 o 
  -7   0   5        0.01        0.65      0.26 o 
  -6   0   5       28.16       24.99      3.66 o 
  -5   0   5      500.03      528.98      9.68 o 
  -4   0   5        2.24        1.86      0.51 o 
  -3   0   5      212.57      212.38      4.14 o 
  -2   0   5      912.13     1044.61     11.76 o 
  -1   0   5       77.29       77.63      2.67 o 
   0   0   5      757.34      842.60     11.79 o 
   1   0   5      189.02      209.57      3.53 o 
   2   0   5        0.03        1.24      0.28 o 
   3   0   5       17.33       14.44      0.54 o 
   4   0   5      393.26      394.46     10.99 o 
   5   0   5      752.78      788.55      9.79 o 
   6   0   5        2.21        2.40      0.53 o 
   7   0   5       95.51       84.50      4.06 o 
   8   0   5       30.92       35.09      3.23 o 
  -7   1   5        2.58        2.52      0.82 o 
  -6   1   5       59.40       62.41      3.64 o 
  -5   1   5      250.35      254.48      4.89 o 
  -4   1   5       52.79       50.91      1.83 o 
  -3   1   5        0.71        0.75      0.16 o 
  -2   1   5      100.38      100.01      2.05 o 
  -1   1   5      452.59      462.38      8.10 o 
   0   1   5     2047.97     2174.42     24.88 o 
   1   1   5      190.98      198.45      6.59 o 
   2   1   5      660.02      750.36      8.56 o 
   3   1   5      790.72      766.25     13.23 o 
   4   1   5        8.94       11.17      0.64 o 
   5   1   5        0.96        1.27      0.21 o 
   6   1   5      244.10      243.96      3.80 o 
   7   1   5      100.08      104.91      5.83 o 
   8   1   5       24.37       22.69      1.55 o 
  -7   2   5       10.90        9.66      2.02 o 
  -6   2   5       48.78       56.96      4.14 o 
  -5   2   5       64.27       67.40      3.33 o 
  -4   2   5       46.81       44.81      1.60 o 
  -3   2   5        0.33        1.17      0.28 o 
  -2   2   5      701.44      714.86     21.25 o 
  -1   2   5        6.30        7.60      0.54 o 
   0   2   5      193.28      188.91      3.34 o 
   1   2   5      146.17      145.46      5.79 o 
   2   2   5       44.87       42.13      1.11 o 
   3   2   5      268.23      303.90      8.19 o 
   4   2   5       26.46       22.30      0.95 o 
   5   2   5      334.91      320.47      6.27 o 
   6   2   5      290.26      290.51      4.62 o 
   7   2   5        0.00        0.41      0.15 o 
   8   2   5        1.00        0.42      0.25 o 
  -6   3   5        3.31        3.88      2.21 o 
  -5   3   5       19.67       17.58      2.83 o 
  -4   3   5      485.24      508.00     16.77 o 
  -3   3   5       79.51       72.84      1.84 o 
  -2   3   5      709.90      700.50      5.98 o 
  -1   3   5      246.87      263.92      6.02 o 
   0   3   5      427.89      422.42      8.64 o 
   1   3   5      173.19      156.75      2.64 o 
   2   3   5       31.08       25.26      1.00 o 
   3   3   5      137.85      139.97      4.23 o 
   4   3   5        0.25        0.50      0.30 o 
   5   3   5       33.03       32.03      1.43 o 
   6   3   5       64.06       61.93      1.45 o 
   7   3   5       79.79       82.47      2.41 o 
   8   3   5        0.32        0.63      0.33 o 
  -6   4   5        0.08        0.35      0.80 o 
  -5   4   5       66.17       72.50      2.30 o 
  -4   4   5       47.11       48.46      3.97 o 
  -3   4   5      540.50      494.91     31.12 o 
  -2   4   5       84.70       87.34      1.34 o 
  -1   4   5       58.75       47.98      1.43 o 
   0   4   5      822.22      831.33      6.64 o 
   1   4   5        5.12        3.23      0.24 o 
   2   4   5     1285.16     1318.66     54.29 o 
   3   4   5      122.68      138.13      2.67 o 
   4   4   5        3.14        1.74      0.34 o 
   5   4   5       88.75       81.50      1.70 o 
   6   4   5       30.53       28.85      1.78 o 
   7   4   5       83.24       80.35      3.62 o 
   8   4   5       20.61       18.05      1.66 o 
  -6   5   5       24.60       27.46      2.95 o 
  -5   5   5      195.90      193.38      8.34 o 
  -4   5   5        1.68        2.06      0.34 o 
  -3   5   5      126.61      124.78      5.15 o 
  -2   5   5       93.95       98.17      1.45 o 
  -1   5   5        0.82        0.83      0.48 o 
   0   5   5      167.00      171.36      1.97 o 
   1   5   5       31.11       35.55      1.64 o 
   2   5   5        2.03        1.86      0.21 o 
   3   5   5       61.70       64.38      2.96 o 
   4   5   5      238.16      245.16      2.46 o 
   5   5   5        0.01        0.48      0.31 o 
   6   5   5        5.38        4.32      0.54 o 
   7   5   5       20.11       24.22      1.69 o 
   8   5   5        1.22        0.41      0.28 o 
  -5   6   5       24.57       30.55      4.87 o 
  -4   6   5        0.59        0.68      0.31 o 
  -3   6   5      165.76      164.64      4.55 o 
  -2   6   5      477.17      500.09     15.50 o 
  -1   6   5      125.06      131.19      2.49 o 
   0   6   5      352.83      338.79      3.73 o 
   1   6   5       51.73       45.47      2.06 o 
   2   6   5      124.61      136.38      5.56 o 
   3   6   5        3.86        2.65      0.28 o 
   4   6   5       46.45       47.49      1.18 o 
   5   6   5        0.68        0.54      0.20 o 
   6   6   5       31.64       32.30      2.17 o 
   7   6   5        0.24        0.42      0.28 o 
   8   6   5       36.29       28.97      3.49 o 
  -5   7   5       44.45       48.70      5.84 o 
  -4   7   5        2.23        2.87      0.64 o 
  -3   7   5       21.55       21.92      1.44 o 
  -2   7   5      140.95      140.92      2.36 o 
  -1   7   5      148.85      149.07      3.15 o 
   0   7   5       35.68       32.68      1.69 o 
   1   7   5        2.91        3.01      1.50 o 
   2   7   5       14.69       16.27      0.89 o 
   3   7   5      315.79      309.09      7.84 o 
   4   7   5       19.66       19.58      2.37 o 
   5   7   5      133.57      128.60      3.56 o 
   6   7   5       12.41       13.81      1.21 o 
   7   7   5        3.78        1.51      1.96 o 
  -4   8   5        6.41        5.23      0.82 o 
  -3   8   5       40.95       39.47      1.97 o 
  -2   8   5       21.57       21.97      1.46 o 
  -1   8   5        4.69        4.81      0.62 o 
   0   8   5      124.47      124.00      4.73 o 
   1   8   5        4.33        2.41      0.40 o 
   2   8   5       72.75       69.02      2.56 o 
   3   8   5       70.55       73.69      3.86 o 
   4   8   5       11.25       12.46      0.60 o 
   5   8   5       63.55       60.55      3.15 o 
   6   8   5        5.90        2.65      3.09 o 
   7   8   5       40.17       34.34      4.40 o 
  -3   9   5        8.56        9.07      1.36 o 
  -2   9   5       65.67       65.62      2.72 o 
  -1   9   5        5.10        5.58      0.71 o 
   0   9   5       83.33       88.75      2.54 o 
   1   9   5       78.35       75.47      1.40 o 
   2   9   5      210.99      207.61      4.78 o 
   3   9   5        0.55        1.76      0.87 o 
   4   9   5       72.66       77.89      3.78 o 
   5   9   5       26.99       25.89      1.68 o 
   6   9   5        5.61        7.45      1.32 o 
  -2  10   5        1.89        1.01      0.86 o 
  -1  10   5        0.03        0.42      0.28 o 
   0  10   5       21.84       23.41      1.70 o 
   1  10   5        0.92        2.49      1.08 o 
   2  10   5        9.09       11.19      1.55 o 
   3  10   5       31.69       30.92      1.64 o 
   4  10   5       19.51       22.25      3.01 o 
   5  10   5       35.49       46.81      3.41 o 
  -1  11   5        0.89        2.00      1.68 o 
   0  11   5       16.27       17.76      1.19 o 
   1  11   5        4.25        6.75      1.09 o 
   2  11   5        3.46        4.39      0.97 o 
   3  11   5       18.39       18.39      1.63 o 
   4  11   5       24.56       32.21      2.25 o 
  -3  -9   6       11.78       11.24      2.59 o 
  -1  -9   6        2.35        1.80      0.92 o 
   0  -9   6        1.15        2.13      1.16 o 
   1  -9   6        6.37        5.80      1.44 o 
   2  -9   6        2.82        2.75      1.18 o 
  -4  -8   6        0.24        0.66      0.40 o 
  -3  -8   6       37.27       39.73      2.91 o 
  -2  -8   6       11.19       11.67      1.85 o 
  -1  -8   6       30.67       33.54      2.45 o 
   0  -8   6        3.25        2.48      1.01 o 
   1  -8   6       98.99      108.15      4.83 o 
   2  -8   6        4.47        5.67      1.12 o 
   3  -8   6        5.40        3.72      0.72 o 
  -5  -7   6        5.59        4.66      1.54 o 
  -4  -7   6        5.90        4.54      0.74 o 
  -3  -7   6       30.52       32.65      1.69 o 
  -2  -7   6       76.11       76.67      2.57 o 
  -1  -7   6        9.05        7.48      1.41 o 
   0  -7   6       57.93       56.77      4.11 o 
   1  -7   6      187.95      193.09      3.71 o 
   2  -7   6       27.12       27.12      4.30 o 
   3  -7   6        9.33        8.75      1.74 o 
   4  -7   6        4.23        1.94      0.63 o 
   5  -7   6        2.17        1.98      1.51 o 
  -6  -6   6        4.32        5.93      1.15 o 
  -5  -6   6        3.73        4.04      1.95 o 
  -4  -6   6      113.33      124.94      5.90 o 
  -3  -6   6      129.74      136.58      2.35 o 
  -2  -6   6        8.36        9.65      1.06 o 
  -1  -6   6       17.17       19.55      1.18 o 
   0  -6   6        5.01        4.07      0.33 o 
   1  -6   6       33.37       29.26      1.56 o 
   2  -6   6       84.23       89.33      7.85 o 
   3  -6   6       90.01       93.41      8.77 o 
   4  -6   6       13.99       12.20      2.36 o 
   5  -6   6       88.83       98.78     17.12 o 
  -5  -5   6        3.34        3.21      1.17 o 
  -4  -5   6       26.69       27.71      2.21 o 
  -3  -5   6       26.93       27.42      1.59 o 
  -2  -5   6        7.30        7.53      0.81 o 
  -1  -5   6       13.97       15.03      1.24 o 
   0  -5   6       28.96       31.02      0.98 o 
   1  -5   6        0.72        1.61      1.23 o 
   2  -5   6       68.02       67.60      1.86 o 
   3  -5   6      169.21      178.73      8.45 o 
   4  -5   6        1.48        1.00      0.49 o 
   5  -5   6       61.89       57.12      3.96 o 
   6  -5   6      126.18      149.99     20.36 o 
  -6  -4   6       23.05       23.98      2.67 o 
  -5  -4   6        1.13        0.92      0.28 o 
  -4  -4   6      139.29      136.33      5.88 o 
  -3  -4   6       58.42       56.71      2.47 o 
  -2  -4   6      119.56      113.65      2.73 o 
  -1  -4   6       12.57       11.54      0.57 o 
   0  -4   6       40.48       41.51      1.04 o 
   1  -4   6        0.49        1.86      1.30 o 
   2  -4   6      289.04      297.58     11.35 o 
   3  -4   6      615.16      610.81     14.76 o 
   4  -4   6      120.02      119.89      5.37 o 
   5  -4   6       27.80       24.94      1.49 o 
   6  -4   6       10.29       10.71      1.75 o 
   7  -4   6       15.90       14.67      1.63 o 
  -6  -3   6        0.00        0.77      0.24 o 
  -5  -3   6        1.09        0.71      0.35 o 
  -4  -3   6      252.04      268.60      5.02 o 
  -3  -3   6       62.71       56.55      2.32 o 
  -2  -3   6      202.47      185.55      1.23 o 
  -1  -3   6      284.21      270.07      4.93 o 
   0  -3   6      463.01      495.35      5.54 o 
   1  -3   6       31.19       31.98      1.22 o 
   2  -3   6        0.81        0.83      0.35 o 
   3  -3   6       92.76       96.60      4.12 o 
   4  -3   6       98.45       94.47      4.39 o 
   5  -3   6      215.78      217.88      8.20 o 
   6  -3   6        0.93        1.06      0.31 o 
   7  -3   6        2.47        1.34      0.67 o 
  -7  -2   6       33.29       32.39      2.18 o 
  -6  -2   6        4.01        4.29      0.73 o 
  -5  -2   6        0.84        1.24      0.31 o 
  -4  -2   6       39.21       31.88      1.22 o 
  -3  -2   6        1.14        1.61      0.40 o 
  -2  -2   6      666.63      693.42     19.91 o 
  -1  -2   6        2.02        2.55      0.28 o 
   0  -2   6        0.55        0.20      0.07 o 
   1  -2   6        4.59        4.94      1.25 o 
   2  -2   6      112.83      126.36      1.94 o 
   3  -2   6        0.00        0.49      0.08 o 
   4  -2   6       21.04       19.14      0.65 o 
   5  -2   6        9.73        9.36      0.73 o 
   6  -2   6       43.42       43.37      4.44 o 
   7  -2   6        9.28        8.61      0.92 o 
  -7  -1   6       35.15       30.93      2.52 o 
  -6  -1   6       23.44       18.71      2.25 o 
  -5  -1   6       45.38       51.98      1.28 o 
  -4  -1   6        0.04        0.49      0.31 o 
  -3  -1   6       26.48       24.22      1.66 o 
  -2  -1   6      263.50      279.21      7.61 o 
  -1  -1   6      238.43      230.63      5.29 o 
   0  -1   6      140.77      143.22      1.50 o 
   1  -1   6      773.08      866.29     14.35 o 
   2  -1   6      617.82      649.80     11.09 o 
   3  -1   6      152.72      151.96      2.02 o 
   4  -1   6      643.96      642.59     12.09 o 
   5  -1   6      418.97      436.69     10.47 o 
   6  -1   6        0.58        1.72      0.43 o 
   7  -1   6        0.16        1.75      0.49 o 
   8  -1   6        0.30        1.75      0.94 o 
  -7   0   6       16.70       13.33      2.32 o 
  -6   0   6        1.25        1.19      1.02 o 
  -5   0   6        2.75        3.03      0.77 o 
  -4   0   6       38.77       41.40      2.47 o 
  -3   0   6       15.11       12.70      0.72 o 
  -2   0   6      116.82      134.99      1.97 o 
  -1   0   6     1587.59     1750.13     45.18 o 
   0   0   6       15.45       12.55      0.85 o 
   1   0   6      346.02      401.61      3.17 o 
   2   0   6      219.78      240.99      3.66 o 
   3   0   6      282.27      294.33      6.87 o 
   4   0   6       69.45       68.15      1.96 o 
   5   0   6      236.65      237.26      4.58 o 
   6   0   6        0.01        0.26      0.16 o 
   7   0   6        1.45        1.08      0.57 o 
   8   0   6        0.65        1.89      0.76 o 
  -7   1   6       19.39       19.57      1.65 o 
  -6   1   6       14.66       12.83      1.61 o 
  -5   1   6        6.62        6.01      0.93 o 
  -4   1   6      197.56      211.34      4.80 o 
  -3   1   6        0.50        0.54      0.21 o 
  -2   1   6       14.70       23.60      1.05 o 
  -1   1   6      373.74      427.97      4.51 o 
   0   1   6      854.45      877.83     17.77 o 
   1   1   6       10.18       11.53      0.82 o 
   2   1   6      245.35      292.04      7.62 o 
   3   1   6      179.07      163.16      2.78 o 
   4   1   6       12.81       15.12      0.84 o 
   5   1   6        9.24        9.68      1.40 o 
   6   1   6       17.91       17.27      0.98 o 
   7   1   6       86.64       91.86      3.57 o 
   8   1   6        1.53        0.45      0.24 o 
  -6   2   6       18.16       14.50      1.95 o 
  -5   2   6      275.59      294.84      6.01 o 
  -4   2   6      176.43      183.43      4.60 o 
  -3   2   6       83.04       76.72      4.23 o 
  -2   2   6       10.99       10.18      0.63 o 
  -1   2   6        9.65       13.96      1.06 o 
   0   2   6        1.56        2.46      0.20 o 
   1   2   6      268.49      251.86      3.27 o 
   2   2   6       14.13       10.93      0.63 o 
   3   2   6      849.51      887.83     13.58 o 
   4   2   6      308.74      331.36      7.56 o 
   5   2   6      317.79      332.14      3.61 o 
   6   2   6        1.21        1.12      0.82 o 
   7   2   6        2.10        1.76      0.45 o 
   8   2   6       19.54       19.27      2.01 o 
  -6   3   6       22.26       23.37      3.29 o 
  -5   3   6       75.71       78.79      3.39 o 
  -4   3   6      225.68      234.32      3.64 o 
  -3   3   6      185.49      188.21      5.18 o 
  -2   3   6       34.34       30.44      1.26 o 
  -1   3   6      377.60      404.24      4.31 o 
   0   3   6      151.54      141.58      2.43 o 
   1   3   6        2.39        0.95      0.41 o 
   2   3   6       39.73       39.83      2.55 o 
   3   3   6       18.76       13.49      1.00 o 
   4   3   6        6.85        9.47      0.71 o 
   5   3   6        2.88        3.49      0.39 o 
   6   3   6        0.01        0.39      0.25 o 
   7   3   6       34.07       32.61      2.06 o 
   8   3   6       44.04       43.82      2.61 o 
  -6   4   6      126.45      149.77      6.25 o 
  -5   4   6       10.01        4.86      4.88 o 
  -4   4   6      133.13      121.29      3.39 o 
  -3   4   6       19.75       17.23      1.10 o 
  -2   4   6       99.94      106.72      2.95 o 
  -1   4   6      101.31       94.01      1.35 o 
   0   4   6       51.85       41.52      1.24 o 
   1   4   6        5.39        4.77      0.85 o 
   2   4   6      101.50      108.58      7.35 o 
   3   4   6        0.00        0.96      0.18 o 
   4   4   6      174.77      164.31      4.96 o 
   5   4   6       48.32       48.50      1.40 o 
   6   4   6      137.84      136.75      4.11 o 
   7   4   6        8.22       10.06      1.24 o 
   8   4   6        0.01        0.45      0.52 o 
  -6   5   6        0.13        1.92      1.21 o 
  -5   5   6       36.11       35.41      3.84 o 
  -4   5   6        3.64        3.99      0.98 o 
  -3   5   6      150.62      142.14      4.67 o 
  -2   5   6        2.31        2.61      0.33 o 
  -1   5   6       17.63       16.20      0.94 o 
   0   5   6        0.58        1.76      0.41 o 
   1   5   6       39.44       40.51      1.49 o 
   2   5   6       12.04       10.90      0.51 o 
   3   5   6      102.29       98.75      4.40 o 
   4   5   6        0.76        1.15      0.50 o 
   5   5   6      136.35      129.34      2.68 o 
   6   5   6        2.40        2.91      0.45 o 
   7   5   6       15.78       16.78      1.91 o 
   8   5   6       36.31       31.69      3.35 o 
  -5   6   6        4.22        3.08      1.02 o 
  -4   6   6        1.68        1.99      0.50 o 
  -3   6   6       20.62       19.89      1.46 o 
  -2   6   6       51.69       46.29      1.34 o 
  -1   6   6       18.44       14.32      1.87 o 
   0   6   6      242.05      248.98      2.85 o 
   1   6   6       13.35       12.72      0.76 o 
   2   6   6        3.89        2.24      0.37 o 
   3   6   6       10.24       11.54      1.24 o 
   4   6   6      337.00      316.63      6.03 o 
   5   6   6      121.98      125.29      2.54 o 
   6   6   6       10.51        9.51      0.74 o 
   7   6   6        5.66        5.31      0.63 o 
   8   6   6       21.04       16.91      4.15 o 
  -4   7   6       29.02       29.06      1.30 o 
  -3   7   6        9.91        8.70      0.87 o 
  -2   7   6       42.68       44.31      1.82 o 
  -1   7   6       63.75       68.07      1.32 o 
   0   7   6       21.63       21.90      1.25 o 
   1   7   6        2.15        4.82      0.44 o 
   2   7   6       40.58       32.53      2.92 o 
   3   7   6      130.63      115.67      5.86 o 
   4   7   6       13.55       11.40      1.06 o 
   5   7   6        9.97        4.93      1.04 o 
   6   7   6        9.27        8.32      1.38 o 
   7   7   6        0.00        0.43      0.21 o 
  -4   8   6        1.59        0.81      0.28 o 
  -3   8   6       52.13       52.82      3.86 o 
  -2   8   6       11.61       12.20      1.13 o 
  -1   8   6        3.62        4.20      0.63 o 
   0   8   6        3.36        3.28      0.65 o 
   1   8   6       16.30       17.29      1.03 o 
   2   8   6      161.09      154.59      5.26 o 
   3   8   6       37.09       39.49      1.56 o 
   4   8   6       81.91       63.71      3.24 o 
   5   8   6       21.61       16.92      2.21 o 
   6   8   6        6.86        5.17      1.78 o 
   7   8   6       85.64       97.52      6.83 o 
  -3   9   6       15.46       17.98      1.19 o 
  -2   9   6        1.90        0.99      0.33 o 
  -1   9   6       16.25       14.38      1.60 o 
   0   9   6       12.77       13.73      1.25 o 
   1   9   6      146.48      149.75      5.19 o 
   2   9   6       10.95        8.86      0.74 o 
   3   9   6       11.25       12.19      0.82 o 
   4   9   6        0.01        1.49      0.52 o 
   5   9   6       10.44       10.57      1.21 o 
   6   9   6      210.51      220.42     12.50 o 
  -2  10   6       50.58       51.99      2.81 o 
  -1  10   6        1.63        1.45      0.48 o 
   0  10   6       16.02       16.27      1.76 o 
   1  10   6       26.99       28.43      1.90 o 
   2  10   6        2.10        3.29      0.84 o 
   3  10   6       27.57       32.40      1.66 o 
   4  10   6        0.02        0.62      0.61 o 
   5  10   6        1.05        1.72      0.60 o 
   0  11   6       15.98       19.08      1.53 o 
   1  11   6       50.36       62.41      5.91 o 
   2  11   6       16.48       19.68      1.46 o 
   3  11   6        5.73        4.36      1.15 o 
   4  11   6        2.38        3.99      0.80 o 
  -2  -9   7       97.70      113.39     10.30 o 
  -1  -9   7       12.16       15.13      3.45 o 
   0  -9   7       39.60       43.35      4.17 o 
   1  -9   7       29.45       34.09      3.34 o 
  -3  -8   7       33.25       37.03      2.44 o 
  -2  -8   7       33.45       43.14      2.82 o 
  -1  -8   7        0.00        0.47      0.50 o 
   0  -8   7        8.65        7.06      1.22 o 
   1  -8   7       28.30       25.40      3.08 o 
   2  -8   7        3.88        4.46      3.81 o 
   3  -8   7        1.82        2.82      1.48 o 
  -4  -7   7        1.03        1.49      1.16 o 
  -3  -7   7        2.07        1.21      0.58 o 
  -2  -7   7       41.93       54.01      3.59 o 
  -1  -7   7        8.83        6.84      0.72 o 
   0  -7   7       43.22       39.11      1.96 o 
   1  -7   7       40.65       44.37      4.25 o 
   2  -7   7        7.02        5.33      0.82 o 
   3  -7   7        2.70        3.13      1.55 o 
   4  -7   7       10.51        9.37      3.35 o 
  -5  -6   7        1.15        2.01      0.92 o 
  -4  -6   7        3.00        2.53      0.61 o 
  -3  -6   7        9.24        9.86      1.78 o 
  -2  -6   7        0.71        0.72      0.17 o 
  -1  -6   7        9.01        6.78      0.95 o 
   0  -6   7        0.01        0.50      0.42 o 
   1  -6   7      514.20      537.30     17.63 o 
   2  -6   7       27.15       25.76      4.10 o 
   3  -6   7       68.47       69.86     10.36 o 
   4  -6   7        3.44        1.89      1.14 o 
   5  -6   7        5.63        5.88      2.03 o 
  -5  -5   7        4.95        1.99      0.69 o 
  -4  -5   7        1.94        2.56      1.10 o 
  -3  -5   7       47.13       46.58      1.73 o 
  -2  -5   7      431.61      454.19      6.72 o 
  -1  -5   7      100.41      104.23      2.68 o 
   0  -5   7       13.37        9.50      2.79 o 
   1  -5   7       12.85       11.84      0.71 o 
   2  -5   7        3.56        2.75      0.61 o 
   3  -5   7      103.65      109.81      8.02 o 
   4  -5   7        4.02        2.77      0.56 o 
   5  -5   7        0.20        0.84      0.30 o 
   6  -5   7        0.00        0.46      0.27 o 
  -6  -4   7        2.10        1.09      0.43 o 
  -5  -4   7       68.54       70.57      4.42 o 
  -4  -4   7        2.56        3.59      0.55 o 
  -3  -4   7      114.85      103.25      3.05 o 
  -2  -4   7        0.02        0.95      0.31 o 
  -1  -4   7       89.16       95.98      4.15 o 
   0  -4   7       43.06       41.99      3.17 o 
   1  -4   7        1.11        2.89      0.47 o 
   2  -4   7       62.85       67.05      2.78 o 
   3  -4   7      386.93      404.04     13.50 o 
   4  -4   7      148.50      159.25      6.94 o 
   5  -4   7        1.70        1.54      0.45 o 
   6  -4   7       38.73       45.73      5.44 o 
  -6  -3   7       28.73       26.46      4.61 o 
  -5  -3   7       11.14        7.95      1.22 o 
  -4  -3   7        0.48        0.95      0.20 o 
  -3  -3   7        2.52        1.55      0.40 o 
  -2  -3   7       76.93       67.67      1.08 o 
  -1  -3   7       86.79       87.81      2.56 o 
   0  -3   7       77.71       83.62      1.98 o 
   1  -3   7       45.92       50.56      1.31 o 
   2  -3   7        4.32        3.94      0.83 o 
   3  -3   7      116.88      118.97      4.26 o 
   4  -3   7        9.21        9.53      0.69 o 
   5  -3   7      103.65       99.59      3.39 o 
   6  -3   7        9.56        8.11      1.49 o 
   7  -3   7        7.32        7.17      1.36 o 
  -6  -2   7       16.38       14.64      2.08 o 
  -5  -2   7        0.13        0.72      0.39 o 
  -4  -2   7       69.56       62.20      2.33 o 
  -3  -2   7       73.03       74.86      1.56 o 
  -2  -2   7      300.51      305.33      7.88 o 
  -1  -2   7       80.44       88.07      2.27 o 
   0  -2   7        2.79        2.27      0.46 o 
   1  -2   7      103.32       98.25      2.50 o 
   2  -2   7        4.87        6.17      0.56 o 
   3  -2   7       66.85       62.61      1.24 o 
   4  -2   7       92.04       91.50      1.60 o 
   5  -2   7       56.65       56.00      2.25 o 
   6  -2   7        0.41        1.02      0.43 o 
   7  -2   7       11.87       13.25      1.42 o 
  -6  -1   7       92.95      103.03      4.25 o 
  -5  -1   7       30.17       29.14      2.11 o 
  -4  -1   7      129.40      135.34      5.01 o 
  -3  -1   7      519.09      602.11     16.74 o 
  -2  -1   7        5.72        5.29      0.59 o 
  -1  -1   7       92.71       83.91      2.95 o 
   0  -1   7      415.56      445.62      6.10 o 
   1  -1   7      222.76      220.79      7.84 o 
   2  -1   7      284.11      266.63      5.11 o 
   3  -1   7      101.79      107.59      1.18 o 
   4  -1   7      187.58      175.14      4.73 o 
   5  -1   7       48.95       52.77      5.61 o 
   6  -1   7       25.68       25.59      1.56 o 
   7  -1   7        0.29        1.23      0.39 o 
  -6   0   7      138.18      137.84      5.62 o 
  -5   0   7       14.35       11.63      1.14 o 
  -4   0   7       37.73       32.10      2.62 o 
  -3   0   7        0.58        0.33      0.12 o 
  -2   0   7      295.00      320.64      4.10 o 
  -1   0   7      545.39      520.21     16.83 o 
   0   0   7        2.23        2.10      0.27 o 
   1   0   7        8.51        9.83      0.74 o 
   2   0   7      144.51      132.83      1.57 o 
   3   0   7       44.02       36.70      2.30 o 
   4   0   7      128.69      123.37      3.06 o 
   5   0   7        5.74        6.51      0.69 o 
   6   0   7       26.14       29.41      2.67 o 
   7   0   7        1.85        0.80      0.31 o 
   8   0   7       60.15       73.04      4.77 o 
  -6   1   7       26.74       27.17      2.07 o 
  -5   1   7      133.40      134.64      4.76 o 
  -4   1   7       52.58       54.51      3.25 o 
  -3   1   7        0.32        0.58      0.20 o 
  -2   1   7       96.22       99.31      1.34 o 
  -1   1   7      456.94      481.72      8.28 o 
   0   1   7       21.12       26.49      0.77 o 
   1   1   7      160.14      156.00      5.72 o 
   2   1   7       15.76       27.68      2.31 o 
   3   1   7       47.42       47.03      1.55 o 
   4   1   7       34.89       33.22      2.22 o 
   5   1   7       49.61       43.47      1.59 o 
   6   1   7       34.25       35.21      1.74 o 
   7   1   7        7.56        6.60      0.89 o 
   8   1   7       30.17       27.89      6.85 o 
  -6   2   7        0.03        0.89      0.33 o 
  -5   2   7       89.98       93.92      6.36 o 
  -4   2   7      241.39      245.63      6.69 o 
  -3   2   7       24.82       22.89      1.50 o 
  -2   2   7        0.63        1.20      0.24 o 
  -1   2   7       43.58       38.15      1.84 o 
   0   2   7      158.69      133.10      3.21 o 
   1   2   7      287.52      307.15      6.41 o 
   2   2   7       10.68       11.38      0.42 o 
   3   2   7       60.82       57.69      3.45 o 
   4   2   7      144.34      126.00      4.23 o 
   5   2   7      126.58      118.35      4.59 o 
   6   2   7        0.19        0.44      0.62 o 
   7   2   7        0.42        1.45      0.44 o 
   8   2   7       14.06       15.37      3.90 o 
  -6   3   7        8.73        7.50      1.26 o 
  -5   3   7        0.62        0.59      0.66 o 
  -4   3   7       26.28       25.82      1.62 o 
  -3   3   7      115.02      116.87      2.66 o 
  -2   3   7       31.51       25.36      1.68 o 
  -1   3   7       91.91       86.58      2.32 o 
   0   3   7       19.40       26.38      1.07 o 
   1   3   7      595.64      607.05      7.49 o 
   2   3   7      153.46      151.49      6.35 o 
   3   3   7        3.61        2.96      0.23 o 
   4   3   7       36.80       30.88      2.08 o 
   5   3   7       61.40       50.77      1.28 o 
   6   3   7      262.10      250.76      6.80 o 
   7   3   7       13.10       14.69      1.79 o 
   8   3   7       55.27       64.99      5.74 o 
  -6   4   7       42.65       45.07      3.65 o 
  -5   4   7        3.31        2.17      0.57 o 
  -4   4   7        2.11        1.89      0.86 o 
  -3   4   7        6.64        5.76      0.49 o 
  -2   4   7        2.13        2.54      0.30 o 
  -1   4   7        4.15        5.93      0.50 o 
   0   4   7       51.27       44.90      1.64 o 
   1   4   7        4.96        5.53      0.36 o 
   2   4   7      211.20      196.12     10.00 o 
   3   4   7      242.16      239.21      9.87 o 
   4   4   7      197.92      200.69      4.76 o 
   5   4   7       84.41       69.58      3.29 o 
   6   4   7       52.39       51.34      1.75 o 
   7   4   7        0.00        0.45      0.19 o 
   8   4   7       30.98       36.14      7.03 o 
  -5   5   7       19.45       12.94      1.86 o 
  -4   5   7       54.79       54.05      2.33 o 
  -3   5   7       49.38       51.04      2.46 o 
  -2   5   7       92.80       84.67      2.18 o 
  -1   5   7      372.76      357.67      3.89 o 
   0   5   7      157.31      145.08      2.63 o 
   1   5   7       15.49       14.19      0.97 o 
   2   5   7        0.02        0.82      0.31 o 
   3   5   7      152.84      148.33      7.54 o 
   4   5   7        9.39        7.97      0.49 o 
   5   5   7       19.27       15.85      1.48 o 
   6   5   7       29.46       34.53      2.37 o 
   7   5   7       11.51       10.66      1.09 o 
   8   5   7        8.82        5.48      2.31 o 
  -5   6   7       11.25       10.72      1.96 o 
  -4   6   7       62.85       63.27      3.96 o 
  -3   6   7       10.77       11.55      2.28 o 
  -2   6   7       13.66       13.74      0.94 o 
  -1   6   7       19.36       16.52      0.95 o 
   0   6   7      125.83      129.21      3.10 o 
   1   6   7      203.30      206.30      2.43 o 
   2   6   7        4.20        6.11      1.12 o 
   3   6   7       61.69       47.53      4.56 o 
   4   6   7       66.34       58.51      1.40 o 
   5   6   7        0.54        0.93      0.49 o 
   6   6   7        2.01        1.01      0.72 o 
   7   6   7       12.23        9.96      1.13 o 
  -4   7   7        7.34        8.76      1.09 o 
  -3   7   7       20.30       22.98      3.13 o 
  -2   7   7       32.66       32.83      2.27 o 
  -1   7   7       11.11       11.58      1.37 o 
   0   7   7       82.20       72.10      3.91 o 
   1   7   7      246.68      247.03      4.79 o 
   2   7   7       67.34       60.28      3.46 o 
   3   7   7       10.69        6.26      0.72 o 
   4   7   7      291.27      280.07      7.57 o 
   5   7   7       30.79       41.58      3.16 o 
   6   7   7       30.97       29.30      1.88 o 
   7   7   7        0.29        0.46      0.20 o 
  -3   8   7       26.66       29.14      2.41 o 
  -2   8   7       24.53       23.23      1.27 o 
  -1   8   7      246.07      260.68     11.08 o 
   0   8   7      119.71      123.09      4.10 o 
   1   8   7      453.82      446.83     36.07 o 
   2   8   7       88.89       90.60      4.43 o 
   3   8   7        1.43        1.01      0.50 o 
   4   8   7      131.94      120.06      4.27 o 
   5   8   7      100.34       93.46      3.98 o 
   6   8   7       36.68       38.26      2.95 o 
   7   8   7        7.52        6.58      3.23 o 
  -3   9   7        0.06        0.74      0.34 o 
  -2   9   7       16.81       18.72      1.59 o 
  -1   9   7      189.94      210.85      7.44 o 
   0   9   7        2.95        3.48      0.95 o 
   1   9   7        0.00        0.74      0.61 o 
   2   9   7       88.18       80.38      2.29 o 
   3   9   7       10.82       10.57      0.90 o 
   4   9   7        2.31        0.96      1.80 o 
   5   9   7        8.02        6.38      1.41 o 
   6   9   7       71.75       73.34      3.15 o 
  -2  10   7        9.32       11.86      1.81 o 
  -1  10   7        0.17        0.68      0.64 o 
   0  10   7       37.25       38.96      2.49 o 
   1  10   7       42.20       49.78      2.33 o 
   2  10   7        5.07        5.63      0.61 o 
   3  10   7       59.38       62.66      2.92 o 
   4  10   7        4.07        4.76      1.11 o 
   5  10   7       44.66       48.02      3.72 o 
   0  11   7       43.03       50.78      3.72 o 
   1  11   7       18.16       23.06      1.38 o 
   2  11   7       64.21       68.40      3.05 o 
   3  11   7       86.53       98.67      6.38 o 
   4  11   7       10.28       10.76      1.79 o 
  -2  -8   8        0.77        1.45      0.69 o 
  -1  -8   8       46.52       51.24      3.29 o 
   0  -8   8      282.45      312.74    105.38 o 
   1  -8   8        5.09        6.57      1.58 o 
   2  -8   8        9.00        5.72      4.21 o 
  -4  -7   8        0.32        1.70      0.66 o 
  -3  -7   8      156.22      176.81     59.60 o 
  -2  -7   8       36.20       38.26      2.48 o 
  -1  -7   8       16.75       13.21      2.05 o 
   0  -7   8      141.32      144.85      6.39 o 
   1  -7   8      114.80      122.65      6.11 o 
   2  -7   8       33.37       33.98      3.93 o 
   3  -7   8        7.53        6.65      2.63 o 
   4  -7   8        9.26        7.18      3.22 o 
  -4  -6   8        0.63        0.51      0.18 o 
  -3  -6   8        1.61        1.63      0.55 o 
  -2  -6   8        1.03        0.94      0.63 o 
  -1  -6   8       12.13       11.93      1.10 o 
   0  -6   8       63.02       62.05      2.15 o 
   1  -6   8        1.72        1.59      0.48 o 
   2  -6   8      162.24      180.61     11.00 o 
   3  -6   8        0.59        0.47      0.47 o 
   4  -6   8       29.88       27.25      3.78 o 
   5  -6   8       75.57       84.84     11.04 o 
  -5  -5   8       46.70       43.85      2.69 o 
  -4  -5   8        3.70        2.07      0.53 o 
  -3  -5   8       65.87       62.91      4.04 o 
  -2  -5   8        1.57        1.19      0.27 o 
  -1  -5   8       71.84       70.92      2.02 o 
   0  -5   8       33.25       33.22      1.65 o 
   1  -5   8       59.95       60.98      2.82 o 
   2  -5   8      176.67      191.58      8.94 o 
   3  -5   8        0.41        1.31      0.39 o 
   4  -5   8       32.30       33.70      5.35 o 
   5  -5   8        0.08        0.60      0.35 o 
  -5  -4   8        4.04        3.52      0.62 o 
  -4  -4   8       12.95       10.98      1.15 o 
  -3  -4   8       65.23       64.65      1.88 o 
  -2  -4   8       46.46       40.97      2.15 o 
  -1  -4   8       18.60       19.22      0.86 o 
   0  -4   8        0.46        1.19      0.34 o 
   1  -4   8       55.73       64.21      1.83 o 
   2  -4   8      286.82      309.72      8.05 o 
   3  -4   8      236.81      248.87     11.93 o 
   4  -4   8       82.03       82.96      5.19 o 
   5  -4   8        0.80        1.07      0.50 o 
   6  -4   8        8.11        9.09      3.18 o 
  -6  -3   8        0.03        0.86      0.26 o 
  -5  -3   8        2.12        1.77      0.51 o 
  -4  -3   8       29.74       26.64      1.55 o 
  -3  -3   8      152.50      160.56      4.37 o 
  -2  -3   8       44.81       44.40      2.64 o 
  -1  -3   8       98.25       89.19      2.75 o 
   0  -3   8        1.48        1.95      0.50 o 
   1  -3   8      110.15      112.86      1.87 o 
   2  -3   8        3.19        3.80      0.44 o 
   3  -3   8       13.79       13.57      0.78 o 
   4  -3   8      138.52      140.08      4.81 o 
   5  -3   8        5.24        5.29      2.21 o 
   6  -3   8        0.20        0.50      0.33 o 
  -6  -2   8        1.79        1.09      0.30 o 
  -5  -2   8        9.44        7.41      0.94 o 
  -4  -2   8        6.23        3.86      0.54 o 
  -3  -2   8      156.03      161.83      7.17 o 
  -2  -2   8       73.50       72.64      7.73 o 
  -1  -2   8        9.42        8.60      1.09 o 
   0  -2   8        3.09        2.50      0.40 o 
   1  -2   8       55.88       54.77      3.51 o 
   2  -2   8       38.48       39.07      2.22 o 
   3  -2   8        7.22        6.57      1.24 o 
   4  -2   8       10.51       11.23      0.70 o 
   5  -2   8        6.15        7.86      0.71 o 
   6  -2   8        8.49        6.89      1.36 o 
   7  -2   8        2.24        2.92      1.38 o 
  -6  -1   8       38.43       38.81      2.47 o 
  -5  -1   8        0.32        1.11      0.53 o 
  -4  -1   8        0.00        0.65      0.30 o 
  -3  -1   8      125.77      126.00      3.45 o 
  -2  -1   8       27.61       23.26      1.57 o 
  -1  -1   8       94.86       99.08      5.53 o 
   0  -1   8       95.83      100.41      2.28 o 
   1  -1   8      311.94      325.99     12.92 o 
   2  -1   8        0.11        0.43      0.16 o 
   3  -1   8      101.89      109.40      1.98 o 
   4  -1   8       69.64       63.17      1.65 o 
   5  -1   8       18.60       13.92      2.76 o 
   6  -1   8       20.98       20.02      1.59 o 
   7  -1   8        0.46        1.17      0.53 o 
  -6   0   8        2.66        1.25      0.39 o 
  -5   0   8        1.41        1.22      0.36 o 
  -4   0   8       44.50       48.68      2.33 o 
  -3   0   8      186.99      185.25      3.73 o 
  -2   0   8      140.98      129.97      1.97 o 
  -1   0   8      156.20      144.72      1.57 o 
   0   0   8        9.58       12.33      0.49 o 
   1   0   8      206.88      198.27      2.33 o 
   2   0   8      154.17      179.71      5.12 o 
   3   0   8        8.39        7.70      0.44 o 
   4   0   8        3.32        1.33      0.34 o 
   5   0   8       82.98       79.44      2.42 o 
   6   0   8        9.25       10.92      2.70 o 
   7   0   8       40.42       45.32      3.98 o 
  -6   1   8       24.84       18.00      1.82 o 
  -5   1   8       15.15       11.64      1.67 o 
  -4   1   8       23.53       22.43      1.73 o 
  -3   1   8        8.59        8.95      0.60 o 
  -2   1   8       27.96       26.87      1.38 o 
  -1   1   8       47.22       48.35      1.74 o 
   0   1   8        1.12        2.84      0.33 o 
   1   1   8      234.28      253.04      5.09 o 
   2   1   8      214.92      219.33      9.26 o 
   3   1   8      128.97      120.88      1.85 o 
   4   1   8        1.98        6.40      1.18 o 
   5   1   8      198.44      178.16      9.43 o 
   6   1   8        0.29        0.23      0.28 o 
   7   1   8        5.51        5.69      0.80 o 
   8   1   8       14.73        9.47      5.84 o 
  -6   2   8       13.25        9.71      1.72 o 
  -5   2   8        8.21        9.46      2.23 o 
  -4   2   8        0.08        0.93      0.32 o 
  -3   2   8       18.54       18.75      0.97 o 
  -2   2   8       36.90       32.03      1.48 o 
  -1   2   8        4.51        5.70      0.48 o 
   0   2   8      232.69      213.06      3.11 o 
   1   2   8      351.29      334.74      7.59 o 
   2   2   8      129.54      122.40      4.99 o 
   3   2   8        9.56       13.52      1.24 o 
   4   2   8      160.76      164.60      2.39 o 
   5   2   8       47.40       42.45      2.18 o 
   6   2   8       35.22       32.79      2.96 o 
   7   2   8        7.86        6.11      0.77 o 
   8   2   8       17.84       22.58      3.42 o 
  -5   3   8        7.91        5.88      2.15 o 
  -4   3   8       17.26       13.06      1.01 o 
  -3   3   8       11.87       11.45      0.82 o 
  -2   3   8        6.43        4.86      0.82 o 
  -1   3   8       58.68       58.48      1.92 o 
   0   3   8       48.13       47.25      1.71 o 
   1   3   8      800.01      871.89      9.52 o 
   2   3   8      248.78      260.77     10.46 o 
   3   3   8       35.42       30.61      1.51 o 
   4   3   8       25.37       23.49      1.58 o 
   5   3   8        8.17        6.53      0.63 o 
   6   3   8       27.05       21.58      2.43 o 
   7   3   8       20.77       19.31      2.14 o 
   8   3   8        0.59        0.33      0.19 o 
  -5   4   8        3.09        2.62      0.87 o 
  -4   4   8       42.77       39.52      2.29 o 
  -3   4   8      163.88      166.57      5.02 o 
  -2   4   8        9.27        8.61      0.74 o 
  -1   4   8       57.71       45.44      0.84 o 
   0   4   8        2.55        6.34      0.50 o 
   1   4   8       85.25       82.71      0.96 o 
   2   4   8      547.42      552.43     17.32 o 
   3   4   8      177.61      163.82      2.43 o 
   4   4   8       83.61       84.87      1.82 o 
   5   4   8       62.13       65.73      4.68 o 
   6   4   8        8.46       11.75      0.98 o 
   7   4   8       82.30       87.81      3.92 o 
   8   4   8       10.26        9.01      3.21 o 
  -5   5   8        0.02        0.15      0.84 o 
  -4   5   8       30.56       30.04      1.73 o 
  -3   5   8        9.58        9.24      1.59 o 
  -2   5   8       26.99       23.83      1.46 o 
  -1   5   8       49.80       37.54      1.86 o 
   0   5   8      106.20      104.52      3.31 o 
   1   5   8        0.36        1.20      0.36 o 
   2   5   8        0.01        1.69      0.26 o 
   3   5   8      156.48      153.15     11.64 o 
   4   5   8        0.42        2.61      0.84 o 
   5   5   8       12.07       11.17      1.59 o 
   6   5   8       20.45       17.21      1.36 o 
   7   5   8        6.14        2.97      0.89 o 
  -4   6   8       21.44       22.85      2.72 o 
  -3   6   8       29.19       29.19      2.77 o 
  -2   6   8        2.27        2.18      0.44 o 
  -1   6   8      177.99      187.23      3.00 o 
   0   6   8        0.41        0.24      0.39 o 
   1   6   8      231.63      261.17      6.52 o 
   2   6   8       22.99       17.44      1.87 o 
   3   6   8      219.43      225.75     15.10 o 
   4   6   8      498.88      493.02     14.91 o 
   5   6   8        0.41        0.85      0.69 o 
   6   6   8       17.61       11.15      1.35 o 
   7   6   8       17.37       18.25      1.49 o 
  -4   7   8       76.26       84.31      4.44 o 
  -3   7   8       16.69       14.82      4.68 o 
  -2   7   8        0.22        1.26      0.46 o 
  -1   7   8        0.57        1.20      0.48 o 
   0   7   8       96.47       81.53      3.86 o 
   1   7   8      263.12      261.58      4.08 o 
   2   7   8       61.28       59.65      4.06 o 
   3   7   8      111.94      103.83      5.94 o 
   4   7   8       29.93       32.24      2.09 o 
   5   7   8       26.89       22.27      1.44 o 
   6   7   8       61.75       67.92      3.05 o 
   7   7   8       11.12       10.44      1.43 o 
  -3   8   8       86.03       97.96      3.40 o 
  -2   8   8      105.69      126.26      9.55 o 
  -1   8   8        0.38        0.10      0.82 o 
   0   8   8      177.62      175.48      6.08 o 
   1   8   8       80.86       86.56      5.29 o 
   2   8   8       39.42       33.58      3.42 o 
   3   8   8       28.75       25.54      1.69 o 
   4   8   8        7.51        6.36      1.15 o 
   5   8   8      169.27      183.44      6.56 o 
   6   8   8       67.28       61.07      4.18 o 
  -2   9   8       57.32       65.45      3.61 o 
  -1   9   8      110.34      128.28      4.31 o 
   0   9   8        5.13        5.02      0.66 o 
   1   9   8      107.10      104.19      7.59 o 
   2   9   8       38.96       34.40      3.08 o 
   3   9   8        3.26        2.18      0.57 o 
   4   9   8        5.92        4.28      0.64 o 
   5   9   8       12.53        9.61      2.16 o 
   6   9   8       30.19       32.60      2.53 o 
  -1  10   8        5.10        3.80      0.68 o 
   0  10   8        3.48        4.18      0.59 o 
   1  10   8       26.22       31.59      1.26 o 
   2  10   8       10.22        8.85      0.98 o 
   3  10   8       16.52       12.31      4.59 o 
   4  10   8        6.39        5.23      1.57 o 
   5  10   8       14.49       11.45      4.22 o 
   1  11   8       53.22       61.35      4.68 o 
   2  11   8        9.83       10.75      1.78 o 
   3  11   8        9.72        8.34      1.45 o 
   0  -8   9        2.16        1.14      0.62 o 
  -3  -7   9        7.54        8.82      2.03 o 
  -2  -7   9        0.53        2.60      1.12 o 
  -1  -7   9        0.10        1.64      0.85 o 
   0  -7   9       62.31       62.39      3.86 o 
   1  -7   9        4.14        1.69      0.53 o 
   2  -7   9       14.65       14.69      3.96 o 
   3  -7   9        3.39        1.75      0.48 o 
  -4  -6   9        9.21       11.49      2.58 o 
  -3  -6   9      106.24      109.59      8.77 o 
  -2  -6   9       38.82       44.27      2.96 o 
  -1  -6   9        2.04        1.78      0.98 o 
   0  -6   9       50.61       48.43      2.26 o 
   1  -6   9       23.13       15.61      3.80 o 
   2  -6   9       83.52       91.70      9.60 o 
   3  -6   9        6.96        5.54      1.64 o 
   4  -6   9       15.57       15.82      3.82 o 
  -4  -5   9        2.24        2.48      1.15 o 
  -3  -5   9       32.70       28.84      1.90 o 
  -2  -5   9       63.41       64.69      3.11 o 
  -1  -5   9       40.63       41.29      5.90 o 
   0  -5   9       30.35       27.63      2.02 o 
   1  -5   9        3.69        3.57      0.83 o 
   2  -5   9       76.34       79.60      4.11 o 
   3  -5   9        0.47        0.65      1.13 o 
   4  -5   9        5.90        5.02      1.29 o 
   5  -5   9        5.32        6.42      1.21 o 
  -5  -4   9        1.14        0.84      0.28 o 
  -4  -4   9        4.31        3.84      0.55 o 
  -3  -4   9       10.33        7.38      1.23 o 
  -2  -4   9        5.87        4.13      0.60 o 
  -1  -4   9        1.12        1.13      1.39 o 
   0  -4   9        0.17        0.84      0.34 o 
   1  -4   9        0.71        1.36      0.33 o 
   2  -4   9        4.22        2.46      1.82 o 
   3  -4   9        0.00        1.68      0.65 o 
   4  -4   9       33.07       32.82      1.70 o 
   5  -4   9        6.85        3.72      0.98 o 
   6  -4   9        3.67        2.82      0.56 o 
  -5  -3   9        0.00        0.82      0.23 o 
  -4  -3   9       56.08       53.66      1.95 o 
  -3  -3   9        3.01        3.28      0.50 o 
  -2  -3   9      113.37      112.70      3.26 o 
  -1  -3   9       97.66      101.25      2.26 o 
   0  -3   9        6.96        9.47      0.67 o 
   1  -3   9        3.82        4.28      0.66 o 
   2  -3   9       92.57      103.91      2.27 o 
   3  -3   9       96.87       94.84      4.76 o 
   4  -3   9        0.22        1.43      0.59 o 
   5  -3   9       37.62       40.03      4.88 o 
   6  -3   9       43.45       44.41      8.01 o 
  -5  -2   9        0.29        0.75      0.30 o 
  -4  -2   9       28.47       22.69      1.08 o 
  -3  -2   9       39.60       46.54      3.85 o 
  -2  -2   9      189.75      191.16      7.97 o 
  -1  -2   9       52.55       48.67      4.22 o 
   0  -2   9        5.77        4.03      0.80 o 
   1  -2   9       17.26       19.00      1.45 o 
   2  -2   9      269.70      292.84      6.92 o 
   3  -2   9       35.98       38.10      2.84 o 
   4  -2   9       87.16       87.34      3.10 o 
   5  -2   9       13.90       12.66      1.26 o 
   6  -2   9        0.37        2.15      0.86 o 
   7  -2   9        0.16        0.55      0.40 o 
  -5  -1   9       10.65       10.28      1.43 o 
  -4  -1   9        0.00        0.87      0.42 o 
  -3  -1   9       22.60       23.80      1.89 o 
  -2  -1   9        0.23        1.82      0.92 o 
  -1  -1   9      184.13      165.90      8.53 o 
   0  -1   9       37.89       34.88      2.29 o 
   1  -1   9        0.00        0.26      0.11 o 
   2  -1   9        9.41        8.10      1.32 o 
   3  -1   9       52.37       40.99      2.41 o 
   4  -1   9       70.47       59.78      3.98 o 
   5  -1   9        5.39        3.84      0.58 o 
   6  -1   9       15.23       18.73      3.09 o 
   7  -1   9       32.83       38.24      1.87 o 
  -5   0   9        1.18        1.81      0.51 o 
  -4   0   9        0.03        0.46      0.15 o 
  -3   0   9        2.95        1.89      0.47 o 
  -2   0   9      119.68      128.38      3.50 o 
  -1   0   9       59.01       66.80      1.31 o 
   0   0   9      164.38      158.27      6.67 o 
   1   0   9      170.14      164.43      1.83 o 
   2   0   9       24.67       21.80      0.81 o 
   3   0   9        6.76        4.88      0.45 o 
   4   0   9       89.79       77.42      4.43 o 
   5   0   9        4.79        4.56      0.68 o 
   6   0   9       12.34       10.01      1.86 o 
   7   0   9       49.40       49.90      5.17 o 
  -5   1   9       64.19       66.90      2.84 o 
  -4   1   9        4.05        4.93      0.70 o 
  -3   1   9      171.03      157.71      4.37 o 
  -2   1   9      174.96      168.44      3.41 o 
  -1   1   9       35.34       26.76      1.17 o 
   0   1   9      227.29      235.27      3.72 o 
   1   1   9       42.33       41.93      1.93 o 
   2   1   9      211.83      216.42      3.00 o 
   3   1   9      112.81      110.65      2.31 o 
   4   1   9      304.61      293.74     13.46 o 
   5   1   9       41.37       38.55      1.88 o 
   6   1   9        5.94        3.02      0.51 o 
   7   1   9       19.74       23.85      3.64 o 
  -5   2   9        1.41        0.81      0.41 o 
  -4   2   9        7.66        5.80      0.81 o 
  -3   2   9       51.20       47.00      1.95 o 
  -2   2   9       34.15       36.49      1.48 o 
  -1   2   9       74.84       71.11      2.50 o 
   0   2   9       20.18       18.44      1.71 o 
   1   2   9       79.50       73.40      2.13 o 
   2   2   9      103.57      102.56      5.79 o 
   3   2   9      227.18      221.33     14.09 o 
   4   2   9        0.00        0.41      0.30 o 
   5   2   9       75.51       65.59      2.61 o 
   6   2   9       53.20       58.00      3.77 o 
   7   2   9       30.93       37.20      3.93 o 
  -5   3   9       24.54       22.64      3.67 o 
  -4   3   9        0.12        0.60      0.22 o 
  -3   3   9        2.91        3.36      0.54 o 
  -2   3   9       32.58       31.87      2.05 o 
  -1   3   9       23.64       22.16      2.11 o 
   0   3   9      293.58      280.60      6.17 o 
   1   3   9      215.21      200.74      3.74 o 
   2   3   9      347.89      368.74     14.98 o 
   3   3   9       22.06       20.43      1.64 o 
   4   3   9       56.83       56.47      4.51 o 
   5   3   9      364.26      319.64     12.37 o 
   6   3   9        4.84        1.92      0.50 o 
   7   3   9        8.25        6.55      1.18 o 
  -5   4   9       26.51       30.93      2.63 o 
  -4   4   9       60.87       61.98      2.75 o 
  -3   4   9       18.74       15.18      1.18 o 
  -2   4   9      214.08      213.63      5.75 o 
  -1   4   9       58.15       46.53      1.50 o 
   0   4   9      226.37      227.05      5.18 o 
   1   4   9      201.61      202.93      2.40 o 
   2   4   9      956.58     1040.76     47.61 o 
   3   4   9      354.06      400.78     25.62 o 
   4   4   9        0.21        1.20      0.50 o 
   5   4   9        0.10        1.44      0.28 o 
   6   4   9       43.26       42.19      3.20 o 
   7   4   9        0.92        0.26      0.48 o 
  -4   5   9      116.49      124.04      4.17 o 
  -3   5   9        9.91        8.65      0.91 o 
  -2   5   9        1.64        2.07      0.36 o 
  -1   5   9       37.62       46.44      1.91 o 
   0   5   9      347.69      338.62      6.47 o 
   1   5   9       48.46       46.04      1.11 o 
   2   5   9       13.29       13.62      0.76 o 
   3   5   9       22.31       16.30      1.86 o 
   4   5   9       29.79       28.63      1.56 o 
   5   5   9       64.32       64.44      3.82 o 
   6   5   9        0.02        0.48      0.33 o 
   7   5   9      107.55      112.17      5.83 o 
  -4   6   9       18.52       20.45      1.80 o 
  -3   6   9        5.64        6.24      0.66 o 
  -2   6   9       51.89       49.90      1.48 o 
  -1   6   9        1.24        1.68      0.31 o 
   0   6   9        0.01        1.26      0.72 o 
   1   6   9       26.48       25.84      1.44 o 
   2   6   9       64.59       60.12      2.03 o 
   3   6   9      616.25      649.05     64.19 o 
   4   6   9       26.75       27.02      1.21 o 
   5   6   9       30.29       26.42      1.69 o 
   6   6   9        0.10        0.59      0.75 o 
   7   6   9        1.30        0.75      0.55 o 
  -3   7   9        9.31        6.50      0.89 o 
  -2   7   9        0.37        0.84      0.23 o 
  -1   7   9       79.89       82.99      2.30 o 
   0   7   9      823.42      823.25     20.31 o 
   1   7   9        2.08        2.83      0.61 o 
   2   7   9       37.76       34.45      2.85 o 
   3   7   9        5.35        5.30      1.14 o 
   4   7   9       71.71       78.68      2.19 o 
   5   7   9       12.11       17.61      1.94 o 
   6   7   9       39.56       44.95      2.63 o 
   7   7   9        6.16        3.84      0.66 o 
  -3   8   9        0.31        0.37      0.18 o 
  -2   8   9       16.09       20.18      1.78 o 
  -1   8   9       15.18       12.04      2.17 o 
   0   8   9        2.65        2.52      1.28 o 
   1   8   9        3.31        1.54      0.58 o 
   2   8   9        0.62        0.74      0.59 o 
   3   8   9       30.30       27.93      2.66 o 
   4   8   9        2.05        2.69      0.76 o 
   5   8   9       18.81       17.49      2.96 o 
   6   8   9        1.00        0.47      1.11 o 
  -2   9   9        0.06        0.91      1.61 o 
  -1   9   9       39.83       36.83      3.36 o 
   0   9   9       67.02       69.61      2.48 o 
   1   9   9        3.91        3.56      0.71 o 
   2   9   9       48.71       46.53      2.67 o 
   3   9   9        8.00        6.71      1.39 o 
   4   9   9        8.16        6.15      0.71 o 
   5   9   9        0.85        1.57      0.43 o 
   0  10   9        8.52       12.36      1.71 o 
   1  10   9        5.14        2.60      1.67 o 
   2  10   9       20.54       19.25      1.94 o 
   3  10   9        3.27        2.46      0.96 o 
   4  10   9        0.30        0.64      0.38 o 
  -1  -7  10        9.74       10.39      2.46 o 
   0  -7  10        0.62        1.40      0.76 o 
   1  -7  10      142.73      150.73      9.58 o 
  -3  -6  10       12.50       10.53      2.39 o 
  -2  -6  10       11.63       13.01      2.82 o 
  -1  -6  10        0.96        2.62      1.22 o 
   0  -6  10        1.12        0.91      0.29 o 
   1  -6  10       43.49       40.25      3.88 o 
   2  -6  10        0.76        1.13      0.79 o 
   3  -6  10        2.32        1.35      0.68 o 
  -3  -5  10        0.11        1.70      0.87 o 
  -2  -5  10       23.92       23.18      2.19 o 
  -1  -5  10       51.70       50.29      2.68 o 
   0  -5  10       19.70       17.52      2.29 o 
   1  -5  10        0.77        1.14      0.99 o 
   2  -5  10        2.75        4.83      1.37 o 
   3  -5  10       79.54       82.09      9.62 o 
   4  -5  10       17.89       17.41      4.98 o 
  -4  -4  10        6.23        2.84      1.26 o 
  -3  -4  10        0.25        0.72      0.34 o 
  -2  -4  10       13.24       12.12      1.60 o 
  -1  -4  10      118.08      115.12      4.15 o 
   0  -4  10       32.00       31.20      2.27 o 
   1  -4  10       52.03       51.54      1.87 o 
   2  -4  10        0.01        0.56      0.78 o 
   3  -4  10       41.28       44.52      3.61 o 
   4  -4  10      140.13      163.38     10.91 o 
   5  -4  10        0.01        1.21      1.33 o 
  -4  -3  10       30.12       25.90      1.25 o 
  -3  -3  10        0.99        0.75      0.54 o 
  -2  -3  10       31.04       29.94      2.61 o 
  -1  -3  10       40.93       41.34      1.47 o 
   0  -3  10        2.18        1.10      1.14 o 
   1  -3  10        2.74        4.21      0.98 o 
   2  -3  10       74.73       77.52      1.78 o 
   3  -3  10       30.19       33.27      2.42 o 
   4  -3  10        0.92        1.06      0.35 o 
   5  -3  10       79.89       89.06      5.75 o 
   6  -3  10       41.95       41.46      3.73 o 
  -5  -2  10        6.73        4.74      0.77 o 
  -4  -2  10        0.72        0.96      0.21 o 
  -3  -2  10       12.54       12.83      1.27 o 
  -2  -2  10       88.07       85.69      5.08 o 
  -1  -2  10       61.32       58.42      2.45 o 
   0  -2  10       42.85       45.79      1.96 o 
   1  -2  10        9.59       11.16      1.00 o 
   2  -2  10       15.03       13.37      1.16 o 
   3  -2  10        0.27        0.86      0.41 o 
   4  -2  10       56.08       55.04      2.25 o 
   5  -2  10       22.99       18.81      1.99 o 
   6  -2  10       15.60       16.62      0.96 o 
  -5  -1  10       14.03       18.27      3.84 o 
  -4  -1  10        8.32        7.79      0.83 o 
  -3  -1  10        0.03        0.63      0.24 o 
  -2  -1  10      236.26      237.01      7.88 o 
  -1  -1  10       14.51       15.36      1.33 o 
   0  -1  10      203.65      199.94      5.41 o 
   1  -1  10       41.91       37.22      2.22 o 
   2  -1  10       96.89      102.90      2.75 o 
   3  -1  10       16.82       17.34      1.44 o 
   4  -1  10       40.15       43.05      1.52 o 
   5  -1  10       31.54       31.67      2.04 o 
   6  -1  10       53.98       57.41      7.29 o 
  -5   0  10        9.03        8.07      1.44 o 
  -4   0  10       10.15        8.36      0.94 o 
  -3   0  10        8.69        8.16      1.37 o 
  -2   0  10        0.42        2.43      0.39 o 
  -1   0  10       73.65       69.50      3.02 o 
   0   0  10       85.52       74.42      4.99 o 
   1   0  10       23.02       22.22      1.41 o 
   2   0  10       18.17       16.84      1.22 o 
   3   0  10       22.52       14.00      1.19 o 
   4   0  10        7.22        3.65      0.82 o 
   5   0  10       62.72       61.55      4.95 o 
   6   0  10        7.14       11.92      1.88 o 
   7   0  10       52.58       65.98      4.33 o 
  -5   1  10        4.06        3.56      0.81 o 
  -4   1  10        7.40        3.05      0.60 o 
  -3   1  10        0.03        0.56      0.20 o 
  -2   1  10       19.45       12.47      0.65 o 
  -1   1  10      144.53      150.12      3.07 o 
   0   1  10       88.23       85.15      1.79 o 
   1   1  10        3.85        3.34      0.43 o 
   2   1  10      107.61      103.91      3.33 o 
   3   1  10       76.73       88.18      4.55 o 
   4   1  10      607.57      563.79     19.62 o 
   5   1  10       11.15        9.77      1.82 o 
   6   1  10       15.02       11.94      1.37 o 
   7   1  10        0.35        0.43      0.74 o 
  -5   2  10        1.29        1.00      0.26 o 
  -4   2  10       20.52       23.90      2.66 o 
  -3   2  10       16.36       14.97      1.20 o 
  -2   2  10       22.10       24.81      1.13 o 
  -1   2  10        1.84        1.60      0.27 o 
   0   2  10       17.60       18.14      1.02 o 
   1   2  10     1187.95     1280.00     60.20 o 
   2   2  10      294.66      280.91     18.82 o 
   3   2  10       86.09       84.00      4.37 o 
   4   2  10       26.46       24.61      1.71 o 
   5   2  10        3.05        2.45      0.43 o 
   6   2  10       16.50       11.45      2.65 o 
   7   2  10       23.32       23.79      3.34 o 
  -4   3  10       58.18       63.63      2.25 o 
  -3   3  10      138.55      147.45      5.67 o 
  -2   3  10       67.74       59.71      3.45 o 
  -1   3  10        4.96        4.32      0.63 o 
   0   3  10       16.07       16.48      0.97 o 
   1   3  10      164.69      155.34      3.16 o 
   2   3  10       77.76       77.07      5.67 o 
   3   3  10        5.30        3.46      0.55 o 
   4   3  10       42.32       41.80      3.16 o 
   5   3  10       91.91      103.07      5.78 o 
   6   3  10       12.70       12.09      2.28 o 
   7   3  10        2.60        1.39      2.50 o 
  -4   4  10        6.60        5.98      1.33 o 
  -3   4  10       49.17       49.23      2.21 o 
  -2   4  10        0.11        0.93      0.79 o 
  -1   4  10       32.54       26.96      1.27 o 
   0   4  10      147.13      156.30      6.04 o 
   1   4  10       49.19       50.45      1.39 o 
   2   4  10      100.43       93.86      7.47 o 
   3   4  10        9.95       12.20      1.57 o 
   4   4  10       76.23       70.00      5.49 o 
   5   4  10        3.50        4.29      0.98 o 
   6   4  10       16.33       12.87      2.55 o 
   7   4  10       24.42       26.92      3.62 o 
  -4   5  10        0.50        0.27      0.50 o 
  -3   5  10        7.39        8.50      2.27 o 
  -2   5  10        0.48        1.09      0.31 o 
  -1   5  10      261.94      250.33      4.63 o 
   0   5  10        1.21        1.29      0.24 o 
   1   5  10      105.98      108.29      1.90 o 
   2   5  10        7.80        4.45      0.77 o 
   3   5  10       43.86       47.13      4.86 o 
   4   5  10       84.73       80.23      6.61 o 
   5   5  10        8.38        9.14      1.38 o 
   6   5  10        1.69        2.18      0.93 o 
   7   5  10       11.82       10.68      1.77 o 
  -3   6  10        2.66        0.82      0.58 o 
  -2   6  10        2.10        1.52      0.80 o 
  -1   6  10       47.12       45.95      1.69 o 
   0   6  10       10.24        8.40      1.22 o 
   1   6  10      147.67      158.68      4.40 o 
   2   6  10       11.57       12.53      1.27 o 
   3   6  10       28.00       24.52      1.99 o 
   4   6  10       32.60       34.66      2.04 o 
   5   6  10       28.04       22.77      1.61 o 
   6   6  10        0.28        0.33      0.28 o 
   7   6  10        8.84        7.27      2.02 o 
  -3   7  10       23.38       25.37      1.68 o 
  -2   7  10       20.25       23.69      3.48 o 
  -1   7  10       32.20       32.11      1.30 o 
   0   7  10      180.41      180.36     10.50 o 
   1   7  10       23.55       24.46      1.49 o 
   2   7  10        9.60        9.74      0.89 o 
   3   7  10       28.20       24.28      2.15 o 
   4   7  10        0.57        0.82      0.24 o 
   5   7  10        6.16        2.21      0.83 o 
   6   7  10       26.26       29.25      2.17 o 
  -2   8  10        8.48        6.53      1.43 o 
  -1   8  10        0.81        0.65      0.74 o 
   0   8  10        5.56        7.65      1.36 o 
   1   8  10        9.97        7.17      1.29 o 
   2   8  10        7.46        5.62      0.82 o 
   3   8  10       11.23       10.36      1.14 o 
   4   8  10        6.48        4.94      3.02 o 
   5   8  10       14.76       12.98      2.27 o 
   6   8  10       14.04       13.32      1.81 o 
  -1   9  10       16.57       19.37      1.33 o 
   0   9  10        4.07        4.94      2.31 o 
   1   9  10        3.74        2.16      1.21 o 
   2   9  10       31.61       27.91      2.43 o 
   3   9  10        0.09        0.67      0.59 o 
   4   9  10        0.46        1.20      0.49 o 
   5   9  10        1.83        0.67      0.92 o 
   1  10  10        5.07        3.99      2.19 o 
   2  10  10       35.77       35.20      3.19 o 
   3  10  10        0.82        0.52      1.23 o 
  -1  -6  11        4.17        4.08      1.06 o 
   0  -6  11       59.36       62.33      4.04 o 
   1  -6  11        4.94        2.65      0.99 o 
   2  -6  11        2.43        1.76      0.51 o 
  -2  -5  11        0.00        0.68      0.47 o 
  -1  -5  11        3.22        2.52      0.77 o 
   0  -5  11        0.32        1.57      0.43 o 
   1  -5  11        0.36        1.23      0.69 o 
   2  -5  11        0.00        0.02      1.27 o 
   3  -5  11        0.22        1.45      0.89 o 
  -3  -4  11       30.38       28.64      1.42 o 
  -2  -4  11        0.37        0.94      0.32 o 
  -1  -4  11        2.29        2.30      0.58 o 
   0  -4  11        0.98        1.98      0.53 o 
   1  -4  11      130.53      130.10      5.77 o 
   2  -4  11       56.24       48.90      2.89 o 
   3  -4  11      112.87      123.15      5.09 o 
   4  -4  11        3.94        2.98      0.84 o 
  -4  -3  11        0.35        1.68      0.51 o 
  -3  -3  11       29.84       28.14      1.68 o 
  -2  -3  11       52.03       54.82      3.49 o 
  -1  -3  11        7.87        8.56      2.25 o 
   0  -3  11       50.36       53.73      1.92 o 
   1  -3  11       17.21       17.64      1.36 o 
   2  -3  11        0.11        1.56      0.42 o 
   3  -3  11       79.42       82.28      3.75 o 
   4  -3  11       30.80       34.70      3.36 o 
   5  -3  11       15.80       20.06      1.58 o 
  -4  -2  11        7.79        5.44      1.80 o 
  -3  -2  11        9.21        6.97      1.09 o 
  -2  -2  11        0.43        0.61      0.17 o 
  -1  -2  11       69.61       67.36      7.25 o 
   0  -2  11       49.22       48.99      1.60 o 
   1  -2  11        3.24        5.39      1.01 o 
   2  -2  11        2.94        2.44      0.54 o 
   3  -2  11       34.82       35.97      3.06 o 
   4  -2  11       29.41       28.93      2.27 o 
   5  -2  11        0.50        0.97      1.07 o 
   6  -2  11        0.19        0.61      0.28 o 
  -4  -1  11        4.66        3.21      0.52 o 
  -3  -1  11       26.27       22.08      2.16 o 
  -2  -1  11      174.22      190.77      8.75 o 
  -1  -1  11      265.16      266.97      4.31 o 
   0  -1  11       40.54       43.07      2.38 o 
   1  -1  11       58.24       61.84      3.49 o 
   2  -1  11       48.23       44.63      2.64 o 
   3  -1  11      256.52      248.92      5.01 o 
   4  -1  11        1.73        2.99      0.53 o 
   5  -1  11       34.15       33.04      2.00 o 
   6  -1  11       20.29       16.75      1.61 o 
  -4   0  11       48.28       43.08      3.55 o 
  -3   0  11       19.87       27.11      2.50 o 
  -2   0  11       92.00       81.46      4.60 o 
  -1   0  11      225.80      246.91      6.69 o 
   0   0  11      171.61      166.50      2.70 o 
   1   0  11        8.83       10.17      1.02 o 
   2   0  11        3.63        2.11      0.51 o 
   3   0  11      264.18      268.66     10.67 o 
   4   0  11        1.24        2.72      0.57 o 
   5   0  11       61.84       71.20      5.38 o 
   6   0  11       49.50       56.85      3.39 o 
  -4   1  11       15.71       12.32      1.56 o 
  -3   1  11        0.09        0.87      0.28 o 
  -2   1  11       52.13       52.25      4.22 o 
  -1   1  11       17.02       16.81      1.14 o 
   0   1  11       10.94       10.99      0.94 o 
   1   1  11       32.25       32.19      2.40 o 
   2   1  11      232.02      240.29      5.26 o 
   3   1  11        1.12        0.82      0.52 o 
   4   1  11        0.12        0.54      0.89 o 
   5   1  11       60.95       60.62      5.66 o 
   6   1  11        9.84       11.89      1.77 o 
   7   1  11        0.11        0.40      0.36 o 
  -4   2  11        0.90        0.55      0.27 o 
  -3   2  11       44.41       46.75      2.93 o 
  -2   2  11        6.97        7.71      0.98 o 
  -1   2  11       17.34       14.10      2.09 o 
   0   2  11      363.10      374.42     10.03 o 
   1   2  11      384.82      412.33      8.47 o 
   2   2  11        3.09        2.69      1.30 o 
   3   2  11        1.88        1.09      0.72 o 
   4   2  11       31.54       22.37      2.78 o 
   5   2  11       27.34       30.54      2.27 o 
   6   2  11        1.42        0.85      0.63 o 
   7   2  11        1.45        1.12      0.41 o 
  -4   3  11       16.51       13.31      2.29 o 
  -3   3  11       47.61       50.85      2.15 o 
  -2   3  11       43.73       40.39      2.11 o 
  -1   3  11        3.33        2.00      0.92 o 
   0   3  11        0.00        0.73      1.08 o 
   1   3  11       66.66       69.48      2.03 o 
   2   3  11        6.85        5.83      1.56 o 
   3   3  11      135.95      142.30     11.84 o 
   4   3  11       88.88       92.19      7.92 o 
   5   3  11        4.29        5.36      1.18 o 
   6   3  11        3.14        2.09      0.96 o 
   7   3  11        0.40        0.35      0.59 o 
  -4   4  11        1.35        1.04      0.43 o 
  -3   4  11       21.05       19.78      2.30 o 
  -2   4  11        0.05        0.14      0.44 o 
  -1   4  11       49.01       44.46      2.61 o 
   0   4  11        5.38        4.26      0.57 o 
   1   4  11      124.71      124.30      3.48 o 
   2   4  11      145.07      148.54      4.61 o 
   3   4  11        3.65        2.69      0.87 o 
   4   4  11        2.54        1.45      0.86 o 
   5   4  11        7.91        6.72      1.59 o 
   6   4  11       12.93        8.84      1.52 o 
   7   4  11       17.40       11.37      2.21 o 
  -3   5  11        4.20        3.37      0.68 o 
  -2   5  11        1.23        1.53      0.34 o 
  -1   5  11        5.68        3.18      0.70 o 
   0   5  11       20.41       19.35      1.81 o 
   1   5  11        4.91        4.15      0.71 o 
   2   5  11      117.78      120.30      6.14 o 
   3   5  11       18.15       19.47      2.28 o 
   4   5  11       30.30       32.37      2.92 o 
   5   5  11       37.06       41.58      4.75 o 
   6   5  11       39.94       43.85      2.35 o 
  -3   6  11        0.43        0.83      0.24 o 
  -2   6  11        1.30        1.19      0.29 o 
  -1   6  11       24.18       19.44      2.54 o 
   0   6  11        6.01        6.17      0.60 o 
   1   6  11        0.13        1.20      0.58 o 
   2   6  11        0.27        0.93      1.01 o 
   3   6  11        8.52        8.93      2.34 o 
   4   6  11       25.18       21.00      1.83 o 
   5   6  11        0.30        0.60      0.42 o 
   6   6  11        0.35        0.33      0.25 o 
  -2   7  11       26.49       28.44      1.62 o 
  -1   7  11        7.43        5.17      0.70 o 
   0   7  11       11.46       15.45      1.75 o 
   1   7  11       35.84       37.66      1.63 o 
   2   7  11        0.01        0.44      0.34 o 
   3   7  11        4.48        4.32      1.03 o 
   4   7  11        2.60        1.63      0.39 o 
   5   7  11        2.45        2.40      0.65 o 
   6   7  11        2.85        1.26      0.77 o 
  -1   8  11       38.76       40.23      3.30 o 
   0   8  11        0.22        1.06      0.32 o 
   1   8  11       35.86       40.11      1.87 o 
   2   8  11       50.21       55.95      3.47 o 
   3   8  11        4.28        4.03      0.85 o 
   4   8  11        4.47        2.66      1.07 o 
   5   8  11       14.84       16.77      0.92 o 
   0   9  11       14.11       13.79      2.16 o 
   1   9  11       16.63       16.95      1.85 o 
   2   9  11        2.92        3.64      1.52 o 
   3   9  11       31.14       33.56      3.63 o 
   4   9  11       30.13       32.29      4.66 o 
  -1  -5  12        0.65        0.85      0.22 o 
   0  -5  12       20.62       17.91      1.77 o 
   1  -5  12       11.25       10.04      1.63 o 
   2  -5  12        9.05        3.91      2.24 o 
  -2  -4  12        0.01        0.46      0.26 o 
  -1  -4  12       13.88       12.19      1.85 o 
   0  -4  12       59.32       61.01      3.53 o 
   1  -4  12       58.10       54.91      3.19 o 
   2  -4  12       50.06       54.13      3.17 o 
   3  -4  12        7.40        7.50      1.86 o 
  -3  -3  12       83.48       85.34      5.45 o 
  -2  -3  12       24.25       21.18      1.84 o 
  -1  -3  12        0.07        0.63      0.41 o 
   0  -3  12       11.98       14.09      1.50 o 
   1  -3  12        7.67        7.06      0.84 o 
   2  -3  12       62.02       64.22      4.72 o 
   3  -3  12        5.21        4.43      0.65 o 
   4  -3  12       92.76      103.74      4.40 o 
  -3  -2  12        0.35        0.95      0.32 o 
  -2  -2  12      123.86      131.51      5.78 o 
  -1  -2  12       82.99       85.13      3.78 o 
   0  -2  12        1.02        2.37      0.68 o 
   1  -2  12       34.03       33.68      2.00 o 
   2  -2  12        6.37        8.82      1.60 o 
   3  -2  12       25.27       26.25      1.86 o 
   4  -2  12       51.89       50.98      2.84 o 
   5  -2  12       44.18       48.01      3.19 o 
  -3  -1  12        5.87        3.39      0.52 o 
  -2  -1  12       73.27       76.46      3.79 o 
  -1  -1  12        0.25        0.58      0.65 o 
   0  -1  12        3.96        2.86      0.62 o 
   1  -1  12        0.13        1.57      0.57 o 
   2  -1  12       11.36       11.79      1.11 o 
   3  -1  12        4.78        5.21      1.15 o 
   4  -1  12       13.99       15.05      1.70 o 
   5  -1  12        0.90        1.14      0.58 o 
  -3   0  12       35.47       32.61      2.34 o 
  -2   0  12       17.84       18.65      1.66 o 
  -1   0  12        6.90        5.77      0.54 o 
   0   0  12       20.62       20.10      1.48 o 
   1   0  12       15.43       18.18      1.72 o 
   2   0  12      169.83      196.62      6.32 o 
   3   0  12      138.94      136.74      4.51 o 
   4   0  12        3.74        5.85      0.94 o 
   5   0  12        2.04       -0.32      1.76 o 
   6   0  12        0.64        2.00      1.12 o 
  -3   1  12        0.07        0.92      0.26 o 
  -2   1  12       11.94        7.89      0.90 o 
  -1   1  12        6.31        4.88      0.66 o 
   0   1  12      100.50       98.83      1.66 o 
   1   1  12        0.00        0.66      0.38 o 
   2   1  12        5.45        2.14      0.73 o 
   3   1  12       57.49       51.78      1.65 o 
   4   1  12       11.26       11.79      1.64 o 
   5   1  12        9.51       12.64      2.19 o 
   6   1  12       19.72       26.20      3.79 o 
  -3   2  12       10.34        8.40      0.96 o 
  -2   2  12        0.04        0.88      0.23 o 
  -1   2  12        2.53        0.67      0.18 o 
   0   2  12       23.25       23.06      1.58 o 
   1   2  12        0.34        0.51      0.36 o 
   2   2  12       38.53       44.01      5.93 o 
   3   2  12      113.08      116.84      5.41 o 
   4   2  12        0.34        0.28      0.16 o 
   5   2  12       50.54       47.20      4.86 o 
   6   2  12        0.00        2.05      0.70 o 
  -3   3  12        3.80        4.13      0.73 o 
  -2   3  12        1.97        0.65      0.16 o 
  -1   3  12       13.65       12.53      1.11 o 
   0   3  12        1.73        0.88      0.89 o 
   1   3  12        0.01        0.26      0.26 o 
   2   3  12       13.24       12.56      2.16 o 
   3   3  12       61.20       57.45      3.40 o 
   4   3  12       29.66       30.35      3.89 o 
   5   3  12       30.25       31.81      3.63 o 
   6   3  12        0.02        0.55      0.78 o 
  -3   4  12       13.52       12.66      1.64 o 
  -2   4  12       19.82       14.63      1.55 o 
  -1   4  12        9.77        8.79      1.05 o 
   0   4  12        1.35        0.75      0.41 o 
   1   4  12       24.19       29.51      1.88 o 
   2   4  12       11.84       12.22      1.12 o 
   3   4  12        1.03        1.97      1.08 o 
   4   4  12       35.80       36.05      5.24 o 
   5   4  12        0.44        0.28      0.33 o 
   6   4  12        2.42        1.10      0.78 o 
  -3   5  12        1.44        1.90      0.57 o 
  -2   5  12        7.06        4.31      1.18 o 
  -1   5  12       15.24       13.12      1.24 o 
   0   5  12        0.72        0.56      0.25 o 
   1   5  12        4.35        6.00      1.04 o 
   2   5  12       21.10       20.64      2.71 o 
   3   5  12      110.62      123.88      9.54 o 
   4   5  12       37.04       37.41      4.50 o 
   5   5  12       46.98       61.32      7.27 o 
   6   5  12       27.50       31.69      6.02 o 
  -2   6  12        0.24        0.62      0.19 o 
  -1   6  12        1.42        1.21      0.35 o 
   0   6  12        1.15        1.03      0.33 o 
   1   6  12        2.52        2.80      0.96 o 
   2   6  12       68.76       76.02      3.70 o 
   3   6  12       14.36       20.07      2.35 o 
   4   6  12        8.09        7.51      1.44 o 
   5   6  12        2.48        3.10      1.22 o 
   6   6  12        0.16        0.62      0.42 o 
  -1   7  12      142.51      165.42      5.56 o 
   0   7  12       31.57       31.03      3.06 o 
   1   7  12        0.77        1.16      0.34 o 
   2   7  12       76.14       89.67      6.99 o 
   3   7  12       13.10       11.77      1.53 o 
   4   7  12        8.99       10.55      1.94 o 
   5   7  12       15.48       16.35      1.80 o 
   0   8  12       15.57       19.02      1.72 o 
   1   8  12       11.79        8.98      2.32 o 
   2   8  12        3.11        3.52      1.41 o 
   3   8  12        0.61        0.42      0.43 o 
   4   8  12        0.06        0.63      0.74 o 
   2   9  12        3.54        2.51      1.21 o 
   3   9  12        1.79        0.84      0.89 o 
   0  -4  13        3.34        2.84      0.63 o 
   1  -4  13        0.39        0.90      0.37 o 
   2  -4  13        0.47        0.55      0.42 o 
  -1  -3  13        1.24        0.75      0.38 o 
   0  -3  13        6.13        4.94      1.39 o 
   1  -3  13        1.16        0.54      0.27 o 
   2  -3  13       26.89       28.53      3.42 o 
   3  -3  13       27.47       25.73      1.80 o 
  -2  -2  13       38.51       38.94      5.49 o 
  -1  -2  13       10.46        8.43      1.21 o 
   0  -2  13        9.37        7.25      1.36 o 
   1  -2  13       11.37       12.38      1.68 o 
   2  -2  13       11.34       11.46      1.57 o 
   3  -2  13        8.16        9.69      1.36 o 
   4  -2  13        2.40        3.47      0.77 o 
  -2  -1  13       18.28       15.47      1.90 o 
  -1  -1  13       35.24       32.92      1.96 o 
   0  -1  13        4.51        3.08      0.74 o 
   1  -1  13       14.46       14.84      1.76 o 
   3  -1  13        6.38        5.82      0.83 o 
   4  -1  13        5.50        8.01      1.20 o 
   5  -1  13       35.85       39.17      2.93 o 
  -2   0  13       14.25        9.79      1.10 o 
  -1   0  13        0.49        0.80      0.30 o 
   0   0  13        0.00        1.79      0.58 o 
   1   0  13        1.90        1.99      0.67 o 
   2   0  13       49.33       52.47      2.50 o 
   3   0  13        4.40        3.59      1.26 o 
   4   0  13      131.33      138.98      6.46 o 
   5   0  13        0.17        0.77      0.40 o 
  -3   1  13       15.45       12.83      0.91 o 
  -2   1  13       21.49       17.67      1.32 o 
  -1   1  13        8.25        6.01      0.90 o 
   0   1  13       45.02       41.85      2.39 o 
   1   1  13       13.71       12.89      1.46 o 
   2   1  13       16.58       19.39      2.76 o 
   3   1  13        0.67        0.72      0.36 o 
   4   1  13        6.49        7.67      1.17 o 
   5   1  13        8.88       11.83      2.06 o 
  -3   2  13        0.00        0.41      0.46 o 
  -2   2  13        0.54        0.47      0.16 o 
  -1   2  13        5.15        4.27      0.62 o 
   0   2  13        2.31        1.11      0.86 o 
   1   2  13       27.98       28.54      1.67 o 
   2   2  13       13.17       10.48      1.26 o 
   3   2  13       14.59       10.74      2.65 o 
   4   2  13       38.82       45.05      2.76 o 
   5   2  13        0.59        1.23      0.71 o 
  -2   3  13        3.83        2.48      0.55 o 
  -1   3  13        2.69        1.45      0.53 o 
   0   3  13        0.20        0.25      0.17 o 
   1   3  13       12.28       11.57      1.89 o 
   2   3  13        4.22        1.69      1.29 o 
   3   3  13        1.69        0.40      0.37 o 
   4   3  13        4.36        3.80      1.52 o 
   5   3  13        1.45        1.01      0.86 o 
   6   3  13       31.25       31.69      4.04 o 
  -2   4  13        1.99        1.05      0.27 o 
  -1   4  13       10.44       10.48      1.54 o 
   0   4  13       41.08       40.77      2.45 o 
   1   4  13        1.81        1.88      0.59 o 
   2   4  13       52.44       59.89      8.01 o 
   3   4  13        0.80        0.64      0.41 o 
   4   4  13      148.62      172.68     15.98 o 
   5   4  13        9.90       14.04      2.80 o 
  -2   5  13        3.81        3.75      0.75 o 
  -1   5  13       16.74       15.51      2.67 o 
   0   5  13        5.86        5.98      1.27 o 
   1   5  13       53.65       63.94      3.61 o 
   2   5  13       32.03       37.52      4.62 o 
   3   5  13       15.16       11.05      2.66 o 
   4   5  13        7.18        5.49      1.31 o 
   5   5  13       66.13       79.40      9.94 o 
  -1   6  13       64.95       71.53      4.12 o 
   0   6  13       70.74       73.15      3.70 o 
   1   6  13        3.60        4.30      0.88 o 
   2   6  13       11.96       11.18      1.87 o 
   3   6  13        6.08        5.08      4.36 o 
   4   6  13        0.08        0.59      0.47 o 
   5   6  13       31.44       35.79      7.75 o 
   0   7  13       31.73       36.32      3.82 o 
   1   7  13       66.54       77.19      2.72 o 
   2   7  13        1.29        0.68      0.60 o 
   3   7  13        6.45        6.75      1.13 o 
   4   7  13        1.17        0.56      0.29 o 
   2   8  13        0.40        0.38      0.16 o 
   3   8  13       32.82       41.44      4.25 o 
   0  -2  14        0.70        1.39      0.37 o 
   1  -2  14        9.89       10.45      2.27 o 
   2  -2  14       13.14       12.70      2.15 o 
  -1  -1  14       10.61        8.78      1.58 o 
   0  -1  14        0.84        0.72      0.28 o 
   1  -1  14        4.79        3.26      0.58 o 
   2  -1  14       13.05       12.23      2.05 o 
   3  -1  14        0.05        1.37      1.15 o 
  -1   0  14        2.65        2.62      0.56 o 
   0   0  14       33.01       32.70      2.37 o 
   1   0  14       11.86        9.99      1.42 o 
   2   0  14       18.86       19.18      1.94 o 
   3   0  14        3.06        3.16      0.57 o 
   4   0  14        8.27        8.15      1.49 o 
  -1   1  14        3.42        3.40      0.63 o 
   0   1  14       22.49       23.96      1.83 o 
   1   1  14        2.06        1.44      0.40 o 
   2   1  14        6.74        5.79      0.95 o 
   3   1  14        0.22        1.53      0.55 o 
   4   1  14        0.00        0.24      0.40 o 
  -1   2  14        2.69        2.02      1.29 o 
   0   2  14        4.73        3.23      0.86 o 
   1   2  14        0.02        0.35      0.29 o 
   2   2  14        2.11        2.79      0.76 o 
   3   2  14       12.65       14.22      1.89 o 
   4   2  14       54.56       70.42      9.56 o 
   5   2  14        1.93        2.27      0.79 o 
  -1   3  14        1.10        0.31      0.14 o 
   0   3  14      110.33      122.85      6.98 o 
   1   3  14        6.59        6.30      1.58 o 
   2   3  14        4.85        2.06      1.38 o 
   3   3  14        4.28        5.65      0.99 o 
   4   3  14       17.94       25.26      1.98 o 
   5   3  14        0.65        1.19      1.06 o 
  -1   4  14       11.96       10.16      1.43 o 
   0   4  14        0.46        1.91      0.65 o 
   1   4  14       80.44       86.44      4.13 o 
   2   4  14        8.96        5.81      1.62 o 
   3   4  14       62.31       71.16      5.41 o 
   4   4  14       44.36       53.05      6.21 o 
   5   4  14       36.34       42.89      9.09 o 
   0   5  14        0.26        0.74      0.26 o 
   1   5  14       53.01       61.82      2.54 o 
   2   5  14       33.73       40.56      2.96 o 
   3   5  14       15.73       17.25      2.96 o 
   4   5  14        0.90        0.57      0.31 o 
   0   6  14        5.18        3.87      2.11 o 
   1   6  14        2.13        3.70      0.86 o 
   2   6  14        4.56        3.66      0.61 o 
   3   6  14        0.82        0.55      0.46 o 
   4   6  14        8.71        5.60      1.88 o 
   1   0  15       88.92      105.21      7.37 o 
   2   0  15        0.57        0.64      0.40 o 
   0   1  15        7.47        8.67      0.93 o 
   1   1  15        8.35        7.35      1.36 o 
   2   1  15        9.40       10.71      1.82 o 
   3   1  15        4.53        1.87      0.34 o 
   0   2  15       27.01       28.86      2.42 o 
   1   2  15        1.60        2.14      0.56 o 
   2   2  15        4.12        3.91      0.75 o 
   3   2  15        8.21        5.97      1.73 o 
   1   3  15        3.96        3.23      0.73 o 
   2   3  15       86.77      114.84      7.38 o 
   3   3  15      173.61      229.76     20.10 o 
   1   4  15        1.05        0.65      0.28 o 
   2   4  15       30.58       41.57      4.35 o 
   3   4  15        1.86        1.26      0.94 o 
                                                 
